# Supplementary material for: Molecular analysis reveals heterogeneity of mouse mammary tumors conditionally mutant for Brca1
Source: Mol Cancer. 2008 Apr 7;7:29. doi: 10.1186/1476-4598-7-29 (PMC2329667; doi:10.1186/1476-4598-7-29)
Supplement: Additional file 3 — List of most variable genes among mouse models with Brca1 deficiency. List of 339 probes that passed intensity and missing-value filters and had Standard Deviation (SD Gene Vector) >= 1.5 (to remove genes that have standard deviations of observed values less than 1.5, thus selecting for more variable genes across experiments), among 22 arrays encompassing the 5 original Brca1 tumors from our study, with 7 tumors from Brca1+/-, p53+/- irradiated (IR, Kohler) mice, and 10 tumors from Brca1Co/Co, p53+/-, MMTV-Cre (Furth) from a previous study [17]. Expression ratios for individual tumors are listed. [file 1476-4598-7-29-S3.xls]

## Sheet: Additional file 7
CLID	Gene Name	Gene Symbol	Accession number	Agilent-886 BALB_BRCA1het_p53het_IR_B1129_4_KOLLER	Agilent-3420 BALB_BRCA1het_p53het_IR_B9964_6_KOLLER	Agilent-888 BALB_BRCA1het_p53het_IR_B9965_1_KOLLER	Agilent-3419 BALB_BRCA1het_p53het_IR_C0379_5_KOLLER	Agilent-785 BALB_BRCA1het_p53het_IR_C0912_12_KOLLER	Agilent-787 BALB_BRCA1het_p53het_IR_C0912_13_KOLLER	Agilent-786 BALB_BRCA1het_p53het_IR_C0917_4_KOLLER	Agilent-741 C57Bl6_MMTV_Cre_BRCA1CoCo_p53het_100a_FURTH	Agilent-794 C57Bl6_MMTV_Cre_BRCA1CoCo_p53het_106c1_FURTH	Agilent-900 C57Bl6_MMTV_Cre_BRCA1CoCo_p53het_108b_FURTH	Agilent-742 C57Bl6_MMTV_Cre_BRCA1CoCo_p53het_113a_FURTH	Agilent-760 C57Bl6_MMTV_Cre_BRCA1CoCo_p53het_129_FURTH	Agilent-754 C57Bl6_MMTV_Cre_BRCA1CoCo_p53het_145a2_FURTH	Agilent-755 C57Bl6_MMTV_Cre_BRCA1CoCo_p53het_172d_FURTH	Agilent-792 C57Bl6_MMTV_Cre_BRCA1CoCo_p53het_88a2_FURTH	Agilent-793 C57Bl6_MMTV_Cre_BRCA1CoCo_p53het_88c1_FURTH	Agilent-752 C57Bl6_MMTV_Cre_BRCA1CoCo_p53het_96b_FURTH	Agilent-094 Mixed_MMTV_Cre_BRCA1CoCo_p53het_276E_A1_VARTICOVSKI	Agilent-093 Mixed_MMTV_Cre_BRCA1CoCo_p53het_350E_RP_VARTICOVSKI	Agilent-095 Mixed_MMTV_Cre_BRCA1CoCo_p53het_BRCA1-B_VARTICOVSKI	Agilent-2759 Mixed_MMTV_Cre_BRCA1CoCo_p53het_B_VARTICOVSKI	Agilent-2758 Mixed_MMTV_Cre_BRCA1CoCo_p53het_PRIMARYsource_A_VARTICOVSKI
AGI_MM_OLIGO_A_51_P485405	RIKEN cDNA 1700006H03 gene	1700006H03Rik	AK005675	0.28	-0.31	3.21	0.7		0.46		0.08	-0.03	-0.01	-0.27	-0.27	-0.32	-0.39	-0.23	0.43	-0.13	0	5.59	6.3		1.4
AGI_MM_OLIGO_A_51_P405397	Extracellular matrix protein 1	Ecm1	NM_007899	0.42	-0.13	0.9	0.13	-0.16	0.58	-1.3	-0.39	1.18	3.41	2.84	-1.46	-0.51	0.22	3.69	-0.67	-1.04	2.24	-1.15	-0.87	-1.3	0.66
AGI_MM_OLIGO_A_51_P353252	Mal, T-cell differentiation protein 2	Mal2	NM_178920	0.42	-2.25	0.19	-0.03	0.53	0.53	-0.46	0.01	0.28	-5.11	0.65	-0.01	-0.63	-0.91	-4.09	-4.56	-0.71	-2.67	0.04	0.48	1.54	0.81
AGI_MM_OLIGO_A_51_P290399	Expressed sequence AI661453	LOC224833	NM_145489	-0.19	-1.56	0.2	0.26	0.16	0	0.81	1.01	-0.34	-3.98	1.44	-0.65	0	0.62	-3.62	-3.95	0.25	-3.03	0.36	-0.78	-1.11	1.25
AGI_MM_OLIGO_A_51_P448856	CDNA sequence BC042423	Elf4	NM_019680		0.17	0.45	0.15	-1.28	-1.39	-2.68	0.03	-0.39	0	0.6	0.53	-0.77	-2.51	0.27	0.95	-0.1	-1.1	3.86	4.65	-1.15	-0.05
AGI_MM_OLIGO_A_51_P118178	RIKEN cDNA 9530014D17 gene	9530014D17Rik	BU502810	-4.49	-2.06	-1.07	-4.21	-1.96	-2.67	-4.38	1.46	1.46	1.23	2.58	1.42	0	-3.22	1	3.4	2.02				-0.85	0.69
AGI_MM_OLIGO_A_51_P491379	Casein alpha	Csna	NM_007784	-3.17	-1.67	-2.92	-0.07	4.08	1.73	0.24	1	-3.27	-1.45	-0.07	-0.69	-1.27	1.68	-3.1	-3.77	3.36	1.28	0.07	4.16	3.38	5.17
AGI_MM_OLIGO_A_51_P368285	RIKEN cDNA 3110032G18 gene	3110032G18Rik	NM_028443	1.39	2.07	0.84	0	2.24	1.85	-0.07	0.33	-0.03	-0.74	3.1	-1.22	-0.04	4.05	0	-2.28		-0.86		0.21		-0.25
AGI_MM_OLIGO_A_51_P484111	Matrilin 2	Matn2	NM_016762	0.96	0.18	-0.08	0.08	1.55	-0.68	0.09	-0.51	-2.69	1.22	0.98	-0.41	0.23	0.46	3.11	-2.75	-4	1.38	-3.01	-2.31	-1.63	-0.41
AGI_MM_OLIGO_A_51_P309307			ENSMUST00000062945	-1.24	-2.61	0.14	1.94	1.88	1.8	2.67	0.35	1.6	-1.74	-0.14	-2.04	-1.58	-0.17	-0.3	-0.32	3.8	-0.85	3.99	1.85	-0.5	2.2
AGI_MM_OLIGO_A_51_P279552	Caveolin 2	Cav2	NM_016900	-1.69	-0.47	-1.52	-0.07	0.09	0.67	-0.49	0.16	-1.17	-0.26	-1.75	-0.67	0.35	-1.54	0.18	-3.81	0.33	0.28	0.06	4.12	0.38	3.3
AGI_MM_OLIGO_A_51_P472829	RIKEN cDNA 2810003C17 gene	2810003C17Rik	NM_145144	-1.22	0.62	-0.29	1.16	0.25	0.94	-2.09	-2.12	1.02	0.82	0.89	-0.25	-2.23	-1.41	1.1	1.17	-0.58	1.84	-0.92	-0.52	4.15	-0.52
AGI_MM_OLIGO_A_51_P424211	FXYD domain-containing ion transport regulator 3	Fxyd3	NM_008557	0.31	0.55	-0.31	0.11	-0.63	-0.23	0.27	1.07	0.24	-3.42	0.45	0.48	0.86	-0.05	-3.8	-4	-0.11	-3.66	0.05	1.77	-0.37	-2.17
AGI_MM_OLIGO_A_51_P451546	Epiplakin 1	Eppk1	BC026387	0.09	-2.04	0.01	-0.57	-0.24	0.27	-0.01	0.23	1.86	-2.74	1.29	-4.13	0.88	0.7	-3.79	-2.53	0.11	-1.51	0.65	-1.15	-1.36	1.48
AGI_MM_OLIGO_A_51_P450547	Peptidyl arginine deiminase, type III	Padi3	NM_011060	2	4.29	3.5	4.37	3.47	3.72	4.1	-0.54	-0.81	-1.12	-0.39	2.13	-1.12	0.71	-0.67	2.92	-1.12	-0.38	-0.06	-0.15	-0.36	0.06
AGI_MM_OLIGO_A_51_P446179	Transmembrane protease, serine 4	Tmprss4	NM_145403	0.01	-1.74		0.46	-0.01	-0.7	-0.4	3.27	0.26	-2.96	3.19	-1.95	-0.74	0.92	-1.65	-0.24	3.12	-0.79	0.05	2.59	1.36
AGI_MM_OLIGO_A_51_P353213	Thrombospondin 4	Thbs4	NM_011582	0.49	-1.1	-0.83	-0.38	1.16	-0.36	0.61	-0.41	0.65	1.07	0.47	-0.28	-1.1	-0.42	6.31	0.47	-0.62	-0.06	-0.52	0.88	0.06	1.61
AGI_MM_OLIGO_A_51_P207601	Aquaporin 5	Aqp5	NM_009701	-1.15	-2.43	-0.11	1.39	2.7	-0.41	-0.12	1.23	-2.12	-1.13	0.11	2.03	0.67	1.45	-2.74	-5.99	2.15	-2.05	0.85	1.72	-3.04	0.24
AGI_MM_OLIGO_A_51_P366948	Serine (or cysteine) proteinase inhibitor, clade B, member 5	Serpinb5	NM_009257		-0.98	0.46	0.37	0.6	0.93	-0.96	0.62	-2.21	-3.04	0.15	-2.97	1.34	-0.15	-3.16	-2.98	-1.11	-2.34	1.85	0.68		2.36
AGI_MM_OLIGO_A_51_P486810	Phosphoglucomutase 2-like 1	Pgm2l1	NM_030677	0.57	1.33	0.03	1.65	1.23	-0.68	2.14	1.15	-0.08	-2.94	2.17	0.37	0.23	0.88	-2.8	-2.91	-0.86	-2.04	-0.34	-0.03	-1.22	-2.7
AGI_MM_OLIGO_A_51_P135012	Rhophilin, Rho GTPase binding protein 2	Rhpn2	NM_027897	-0.91	-1.63	0	1.68	1.4	-0.41	0.19	-2.06	0.65	-4.52	0.86	-0.79	-1.83	0.63	-3.78		1.61	-3.35	1.36	0.18	0.36	-0.44
AGI_MM_OLIGO_A_51_P402943	S100 calcium binding protein A9 (calgranulin B)	S100a9	NM_009114	-2.78	-2.28	-2.37	-1.82	-0.57	-2.07	-1.07	4.52	0.76	-0.22	0.22	-2.06	-2.73	0.33	1.76	-2.1	0.87	1.24	1.98	3.11	1.02	2.82
AGI_MM_OLIGO_A_51_P413995			AK032339		-2.63	-1.45	-4.76	-2.11	-2.3	-3.86	0.68	0.2	-0.2	1.33	0.31	-0.49	-3.3	0.93	3.1	1		0.29	1.45	-0.63	0.62
AGI_MM_OLIGO_A_51_P427472	RIKEN cDNA 1200013A08 gene	1200013A08Rik	NM_024263	0.44	0.29	1.42	-0.29	0.2	1.44	-0.95	-0.74	-0.2	3.9	1.47	-1.37	-0.78	-0.33	4.6	-0.99	-1.56	2.96	0.79	-1.56	-1.18	0.85
AGI_MM_OLIGO_A_51_P181097			ENSMUST00000021282	0.19	-0.76	3.62	0.2	0.87	-0.33	0.87	-0.07	0.01	-0.76	-0.88	1.28	-1.24	-1.18	-0.8	-0.01	-0.83	-0.23	5.25	4.92	0.34	2.61
AGI_MM_OLIGO_A_51_P131561	RIKEN cDNA 1600029D21 gene	1600029D21Rik	NM_029639	0.53	-1.43	0.92	2.07	0.1	0.12	-0.1	0.88	-1.35	-3.57	0.67	-1.87	-0.52	0.97	-2.78	-3.81	2.45	-2.42	0.93	-0.17	-3.29	1.69
AGI_MM_OLIGO_A_51_P237668	Brain expressed X-linked 2	Bex2	NM_009749	2.2	5.17	3.09	1.74	1.61	2.71	1.1	-0.66	0.03	-0.4	0.24	-0.03	-0.71	-0.77	-0.07	-0.51	-0.23	-0.83	-0.6	0.81	-0.39	0.15
AGI_MM_OLIGO_A_51_P462629	Gamma-aminobutyric acid (GABA-A) receptor, pi	Gabrp	BC027245	0.91	-2.06		0.17			2.16	-0.17	-2.06	-3.02		-0.48	0.37	3.05	-2.82	-2.8	1.45	-1.99	3.27	2.99	-0.5	2.58
AGI_MM_OLIGO_A_51_P121397	Mitochondrial ribosomal protein S17	Mrps17	NM_025450	-2.59	-1.63	-1.51	-2.52	-1.8	-2.22	-2.52	0.66	0.25	0.56	1.33	0.87	-0.14	-2.19	0.67	2.1	0.92	-0.56	0.14	1.99	-0.81	0.32
AGI_MM_OLIGO_A_51_P159962	Eph receptor A7	Epha7	NM_010141	0.11	0.98	0.45	0.83	1.12	0.84	0.6	0	1.15	-3.6	-2.4	1.85	-0.09	1.18	-0.99	-3.41	-1.52	-3.83	-0.04	-0.14	-1.5
AGI_MM_OLIGO_A_51_P376445	Placentae and embryos oncofetal gene	Pem	NM_008818	-0.01	0.01	3.69	0.6	4.78	2.62		-0.29	1.89	-0.28	-0.04	-0.95		-0.65	-1.5	-1.43		0.22	-0.35	0.34	1.03
AGI_MM_OLIGO_A_51_P516626	GATA binding protein 2	Gata2	NM_008090		2.02		0.69	0.88	-0.81	-1.52	-0.69	-1.15	1.71	4.68	-1.25	-1.83	0.98	2.61	-1.11		1.28	-0.83	-0.84		2.61
AGI_MM_OLIGO_A_51_P433870	Vascular endothelial growth factor C	Vegfc	NM_009506	1.1	-0.99	0.93	-1.01	0.44	0.14	-1.86	0.88	1.95	1.98	-0.33	-2.49	-0.14	-1.63	0.92	-1.94	-2.57	2.53	-1.82	0.51	-0.75	1.03
AGI_MM_OLIGO_A_51_P512754	Nicolin 1	Nicn1	NM_025449	-0.41	-0.3	0.75	-0.2	0.65	-0.01	0	0.24	-0.33	-0.83	0.05	0.13	-0.36	-0.11	0.1	-0.47	-0.1	0.06	5.81	4.12	0.38
AGI_MM_OLIGO_A_51_P312348			AK137217	1.45	-0.49	0.86	0.16	0.17	2.12	-1.04	-1.38	0.28	-3.35	2.02	-0.65	-0.58	-0.16	-3.53	-3	1.06	-0.98	1.61	1.17	-1.01	1.14
AGI_MM_OLIGO_A_51_P234404	Tight junction protein 3	Tjp3	NM_013769	-0.13	-1.31	-0.62	0.71	1.4	0.79	1.55	-0.14	0.36	-3.92	-0.25	-0.3	-0.54	1.39	-4.36	0.27	1.18	-2.69	0.13	-0.14	2.24	0.56
AGI_MM_OLIGO_A_51_P302831	Deleted in bladder cancer chromosome region candidate 1 (human)	Dbccr1	NM_019967	0.03	-1.53	3.84	0.21	2.55	0.21	0.12	-0.09	-0.3	-1.98	-1.12	-0.03		-1.18	0.04	-1.54	-0.57	0.88	4.6	3.93	-0.71
AGI_MM_OLIGO_A_51_P338664	Histone 3, H2ba	Hist3h2ba	NM_030082	1.18	1.78	3.51	2.13	2.35	2.79	-0.45	-1.55	-2.2	-2.94	1.39	1.65	-1.68	-0.83	-2.11	-0.85		-1.59		1	-0.06	0.06
AGI_MM_OLIGO_A_51_P268094	Serine (or cysteine) proteinase inhibitor, clade E, member 2	Serpine2	NM_009255	0.7	-1.83	-1.1	0.49	2.82	-0.11	2.32	0.41	1.2	-3.37	-1.85	1.34	0.95	3.25	0.11	-2.51	-0.62	-1.46	-0.49	0.56	-1.88	-0.65
AGI_MM_OLIGO_A_51_P425962	KH domain containing, RNA binding, signal transduction associated 3	Khdrbs3	NM_010158	-2.24	0.47	2.14	0.43	0.76	-0.19	-1.92	-2.18	-2.53	0.19	-0.89	0.35	-0.57	-1.24	0.79	-3.12	1.22	-1.71	4.64	3.72	-2.8	0.96
AGI_MM_OLIGO_A_51_P174314	Roundabout homolog 1 (Drosophila)	Robo1	NM_019413	1.64	1.63	0.96	0.34	-0.55	0.28	-0.12	0.07	0.1	-1.16	-2.63	-3.63	0.81	0.22	0.31	-3.31	-2.99	-0.07	-1.94	-2.37	0.93	-1.07
AGI_MM_OLIGO_A_51_P245084	Aquaporin 3	Aqp3	NM_016689		-0.26	0.79	-0.01		0.51	2.31	3.94	-2.09	-2.34	1.22	-1.37	2.88	0.85	-0.72	-1.64		-1.06	-0.76	0.1	0	4.14
AGI_MM_OLIGO_A_51_P256827	S100 calcium binding protein A8 (calgranulin A)	S100a8	NM_013650		-2.63	-1.02	-2.02	0	-1.28	-0.06	5.36	1.04	-0.69	0.39	-1.52	-2.94	-0.08	1.51	-1.87	0.71	2	3.38	4.01	1.58	2.87
AGI_MM_OLIGO_A_51_P371942	Procollagen C-proteinase enhancer protein	Pcolce	NM_008788	0.92	2.81	0.78	0.5	0.07	0.98	-1.44	-0.65	-0.07	2.65	2.39	-0.92	0.46	-0.7	2.7	-1.82	-1.51	2.11	-1.23	-2.05	-1.66	-1.06
AGI_MM_OLIGO_A_51_P157083	Growth arrest specific 1	Gas1	NM_008086	0.27	2.73	1.52	1.12	-0.5	1.95	-0.17	-1.82	-3.11	1.23	-1.22	1.38	-1.17	0.17	1.18	-3.47		0.54	-1.88	-1.34		-1.24
AGI_MM_OLIGO_A_51_P392837	RIKEN cDNA 4930443F05 gene	4930443F05Rik	BC063103	2.27	4.11	2.32	5.96	6.91	3.07	4.38	-0.07	1.49	-1.03	1.59	-0.66	-1.04	0	-0.52	-0.03	-0.43	-1.08	-0.32	-0.19		0.37
AGI_MM_OLIGO_A_51_P317941	PERP, TP53 apoptosis effector	Perp	NM_022032	1.45	1.18	1.06	1.38	0.06	0.93	0.85	2.72	-1.05	-3.16	-0.06	-0.53	1.46	0.64	-0.94	-3.6	-1.98	-4.79	-0.95	-0.51	-2.26	0.95
AGI_MM_OLIGO_A_51_P230439	Protein tyrosine phosphatase, receptor-type, F interacting protein, binding protein 2	Ppfibp2	NM_008905	0.77	-0.19	-0.22	0.49	1.59	0.99	1.65	1.5	-0.62	-3.74	-0.49	0.92	0.39	-1.1	-1.96	-4.05	0.35	-2.09	-0.08	0.74	-1.35	0.08
AGI_MM_OLIGO_A_51_P202911	RIKEN cDNA 2810022L02 gene	2810022L02Rik	NM_144882	1.33	-1.19	-0.49	0.1	-2.77	-0.65	0.54	1.91	1.93	0.76	1.55	0.01	1.56	2.26	1.1	-0.61	-2.98	-0.02	-1.74	-0.67	-1.93	-1.43
AGI_MM_OLIGO_A_51_P361158	Adaptor protein complex AP-1, mu 2 subunit	Ap1m2	NM_009678	0.22	-0.18	0.49	0.73	0.18	-0.35	-0.2	-0.46	0.55	-4.54	0.36	0.32	0.51	1.35	-3.83	-3.96	1.26	-2.83	-0.59	-0.22	-2.39	0.49
AGI_MM_OLIGO_A_51_P337101	RIKEN cDNA 4732452J19 gene	4732452J19Rik	NM_172448	1.24	0.41	-0.22	-0.28	-0.14	0.51	1.41	1.61	1.47	-4.58	0.37	-0.01	0.94	-1.01	-3.47	-3.26	-0.25	-2.6	0.31	-0.87	0.01	0.61
AGI_MM_OLIGO_A_51_P172054	Growth arrest specific 6	Gas6	NM_019521	1.13	2.36	4.84	1.41	1.06	1.92	-0.33	-0.98	-1.72	-0.23	1.29	-0.62	-0.69	-0.13	0.1	-1.96	-0.01	-0.68	1.07	0.01	-2.45	0.92
AGI_MM_OLIGO_A_51_P206676	Procollagen, type IX, alpha 3	Col9a3	NM_009936	0.4	0.97	-0.18	0.21	0.07	0.87	-0.35	-0.07	1.35	-4.75	2.2	-1.26	2.11	0.94			-2.06		-1.2	-1.93		-1.64
AGI_MM_OLIGO_A_51_P303079	RIKEN cDNA 1810017F10 gene	1810017F10Rik	NM_025452	-1.33	0.01	0.52	-0.16	1	0.9	0.68	-0.01	-0.37	-4.47	0.39	0	-0.68	-0.54	-3.13	-3.58	0.87	-2.44	0.63	0.8	1.94
AGI_MM_OLIGO_A_51_P404463	RIKEN cDNA 1500015O10 gene	1500015O10Rik	NM_024283	0.24	1.41	0.97	2.23	2.85	2.21	-1.61	-3.41	-1.91	-1.61	0.08	1.64	-3.36	-2.03	0	-4.45	-1.99	-3.36		2.38	1.4	-0.4
AGI_MM_OLIGO_A_51_P334942	RIKEN cDNA E030003E18 gene	Aldh1a1	NM_013467	2.73	1.89	-0.5	-0.1	-0.13	0.13	4	2.05	-0.64	-1.65	4.25	0.87	2.98	4.05	-0.68	-0.72	-0.41	0.9	-0.56	-0.09	0.09	-0.32
AGI_MM_OLIGO_A_51_P102471	Peptidoglycan recognition protein 2	Pglyrp2	NM_021319		-0.09		-0.02	-0.25	-0.38	-0.16	1.1	3.51	-1.1	0.34	-0.44	-0.29	-0.87	-0.71	2.58	0.09	0.58	1.44	0.02	6.92	0.27
AGI_MM_OLIGO_A_51_P239386	Protein phosphatase 1, regulatory (inhibitor) subunit 14c	Ppp1r14c	NM_133485	-4.18	-2.42	-1.33	-4.26	-2.71	-2.73	-1.56	1.06	0.75	0.6	2.17	0.89	0.41	-2.03	0	1.86	1.34	-2.29	0	1.99	-1.6	0.17
AGI_MM_OLIGO_A_51_P345649	Platelet derived growth factor receptor, alpha polypeptide	Pdgfra	NM_011058	1.88	3.8	1.05	0.69	2.62	1.54	0.83	-1.75	-1.66	2.97	-0.56	-0.64	-1.32	-1.25	3.56	-2.23	-3.46	2.7		-2.01	-0.05	0
AGI_MM_OLIGO_A_51_P236846	Coagulation factor III	F3	NM_010171		0.14	0.24	0.67	0.57	2.29	-0.2	-1.76	-3.19	-1.32	0	-0.74	-1.89	2.32	1.33	-1.3	-0.1	-0.54	2.76	1.78	-1.75	0.91
AGI_MM_OLIGO_A_51_P324814	Keratin complex 1, acidic, gene 18	Krt1-18	NM_010664	-0.07	-1.06	1.05	1.14	1.95	1.36	1.26	0.05	-0.05	-4.12	-0.05	-0.33	-0.16	1.4	-6	-5.07	1.69	-3.09	0.58	0.77	-1.52	0.11
AGI_MM_OLIGO_A_51_P279437			NM_029662	1.33	2.39	0.64	1.22	0.18	1.95	1.12	0.99	-2.27	-2.91	-1.31	-0.92	0.16	-1.7	-2.31	-0.9	-0.16	-2.66	-1.54	-1.3	0.32	0.95
AGI_MM_OLIGO_A_51_P303217	RIKEN cDNA 1110017I16 gene	1110017I16Rik	NM_026754	1.92	0.62		-0.27	0	0.12	-0.51	0.01	5.05	0	4.92	-0.69	-0.23	-0.39	-0.06	-0.13	-0.57	-0.21	1.52	0.28		1.11
AGI_MM_OLIGO_A_51_P131195	Prolactin receptor	Prlr	X73372		1.33	0.35	1.45	2.51	2.69	-1.46	-0.29	-2.57	-0.99	-0.62	1.44	-0.15	-1.01	-1.78	-2.46	0.69	-1	0.89	0.15		0.74
AGI_MM_OLIGO_A_51_P108226	RIKEN cDNA 1100001G20 gene	1100001G20Rik	NM_183249		-1.83	0.22	0.33	-0.73	0	-0.9	2.83	0.25	-1.33	4.16	-1.15	-1.49	-1.18	-0.18	-0.49	-0.57	0.46	1.7	2.96	0.5	3.05
AGI_MM_OLIGO_A_51_P517075	Serine (or cysteine) proteinase inhibitor, clade F, member 1	Serpinf1	NM_011340	1.6	2.51	0.95	2.68	1.33	1.01	-0.03	0.36	0.02	-0.19	1.61	-1.18	0.26	-0.02	3.69	-1.69	-1.48	-0.67	-1.2	-1.76	-2.24	-0.63
AGI_MM_OLIGO_A_51_P326439	Carbonic anhydrase 6	Car6	NM_009802	-0.37	0.41	0.68	1.41	2.73	-0.07	-0.48	-0.68	-1.04	-0.63	0.93	1.17	-1.23	-1.11	0.07	-1.02	5.03	-1.27	0.16	2.65	-0.15	0.35
AGI_MM_OLIGO_A_51_P191700	Procollagen, type XVIII, alpha 1	Col18a1	NM_009929	0.19	1.43	-0.19	0.8	1.44	0.42	1.08	0.31	-1.51	0.28	-1.57	0.86	1.93	-2.61	-2.02	-4.65	-2.94	0.22	-2.61	-1.43	-1.64	-0.87
AGI_MM_OLIGO_A_51_P472839	Tumor-associated calcium signal transducer 1	Tacstd1	NM_008532	-0.36	-0.71	0.75	0.52	0.62	-0.18	-0.08	0.04	0.12	-5.88	0.29	0.34	-0.5	0.17	-5.92	-5.04	0.99	-3.66	0.26	-0.76	-0.04	1.03
AGI_MM_OLIGO_A_51_P181474	Glycosylation dependent cell adhesion molecule 1	Glycam1	NM_008134		-0.59		-0.65	-1.49	-1.06	-2.88	-0.87	-0.38	0.4	0.44	2.21	-0.6	-2.73	0.7	1.28	0.05	1.5	1.4	0.74	-0.05	4.72
AGI_MM_OLIGO_A_51_P465210	WAP four-disulfide core domain 2	Wfdc2	NM_026323	0.3	-0.56	-0.3	0.58	0.6	2.18	0	-1.12	-1.48	-2.56	2.38	-0.3	-0.33	0.42	-3.91		0.2	-0.56	1.29	2.54	-0.67	2.28
AGI_MM_OLIGO_A_51_P483617	RIKEN cDNA 0610040J01 gene	0610040J01Rik	NM_029554	-0.06	1.34	-0.71	0.75	1.17	0.13	-0.39	-1.28	-1.54	-4.08	0.19	-0.01	-1.28	0.09	-4.28	-4.91	1.26	-2.98	0.01	1.05	0.1	0.18
AGI_MM_OLIGO_A_51_P225224	Protease, serine, 11 (Igf binding)	Prss11	NM_019564	-0.14	-0.32	1.34	-0.32	0.24	0.14	-0.35	1.36	0.66	2.99	1.27	-1.68	1.77	-1.39	2.54	-2.09	-3.07	3.97	-0.92	-1.87	-1.83	0.35
AGI_MM_OLIGO_A_51_P369338			NM_146868	0.24	-0.45	4.48	0.06	2.57	-0.44	0.38	-0.06	0.25	-0.49	-0.43	-0.39	-0.28	0.1	-0.06	-0.08	-0.17	0.36	5.48	5.02	-0.09	2.19
AGI_MM_OLIGO_A_51_P377443	Vomeronasal 1 receptor, E7	V1re7	NM_134196		-0.02		0.08	-0.07	-0.1	-0.21	0.02	-0.07	0.24	0.08	0.04	-0.31	-0.09	0.21	-0.07	-0.25	0.27	5.78	5.68
AGI_MM_OLIGO_A_51_P365153	Heparan sulfate (glucosamine) 3-O-sulfotransferase 1	Hs3st1	NM_010474	-0.57	-1.03	-0.25	0.88	1.46	-1.61	-1.26	-0.22	1.5	-0.73	1.26	3.33	-0.5	0.22	1.52	-2.25	-0.49	-1.68	1.34	1.65	4.08	0.49
AGI_MM_OLIGO_A_51_P385697	Mannoside acetylglucosaminyltransferase 3	Mgat3	NM_010795	1.54	-0.44	1.54	0.06	-0.43	-0.02	0.15	-0.4	1.41	-1.29	4.22	-1.57	0	-1.75	1.55	-2.07		2.23	-1.18	-1.9	1.98	1.01
AGI_MM_OLIGO_A_51_P495000	RIKEN cDNA 2310061A22 gene	2310061A22Rik	NM_025872	-1.09	0.63	-0.24	0.06	-0.71	-0.9	-1.1	-0.42	-2.36	2.69	-1.82	2.56	-0.06	-1.63	1.6	0.7	2.08	2.11	0.06	3.13	0.27	-1.58
AGI_MM_OLIGO_A_51_P453909	Cytochrome P450, family 2, subfamily f, polypeptide 2	Cyp2f2	NM_007817	1.6	-0.93		2.57	0	-0.11	-0.31	1.03	-1.01	-0.5	4.73	-1.19	-0.84	0.83	-0.71	-0.54	0.59	-0.8	1.23	0.17	5.8	1.43
AGI_MM_OLIGO_A_51_P306287	Solute carrier family 30 (zinc transporter), member 2	Slc30a2	AK031425	2.13	-0.78	-0.16	0.33	-0.53	-0.87	0	1.87	-0.62	-2.85		0.87	0.09	-1.06	-2.49	0.52	0.06	-2.57	-0.43	1.41	3.55	0.97
AGI_MM_OLIGO_A_51_P185882	Similar to CTCL tumor antigen se57-1	MGC54896	NM_201362	0.53	2.12	0.27	0.76	-0.9	1.68	0.08	-0.08	-1.33	-0.2	2.53	-1.83	-0.87	-2.16	-1.87	-2.49	-1.85	0.13	1.34	2.04	-0.45	1.56
AGI_MM_OLIGO_A_51_P266009	Expressed sequence R74740	R74740	BU851393	0.51	-0.32	2.44	0.43	0.18	-0.43	-0.35	0.37	0.11	-0.68	0.13	-0.34	-0.11	-0.81	-0.14	-0.34	-0.22	0.74	4.75	5.28	-0.28	3.9
AGI_MM_OLIGO_A_51_P362328	Transcription factor CP2-like 3	Tcfcp2l3	NM_026496	-0.54	0.01	0.84	-0.41	-0.01	-0.26	-0.32	0.02	0.98	-4.85	1.26	0.42	0.47	-0.01	-4.98	-1.61	0.86	-3.42	0.06	-0.57	0.54	1.28
AGI_MM_OLIGO_A_51_P146560	Mesothelin	Msln	NM_018857		-0.94		-0.69	-0.33	-0.69	-1.34	-0.68	-1.12	4.87	6.38	-1.49			0.97	1	-0.41	6.43	2.07	0.33	4.23	2.95
AGI_MM_OLIGO_A_51_P375538	Myeloblastosis oncogene	Myb	NM_033597	2.81	-0.37	0.5	-0.05	-0.65	0.05	3.46	4.31	2.94	-1.99	-0.36	1.64	4.14	3.52	-1.58	4.01	-0.84	-0.08	-0.87	0.44	-0.44	-0.96
AGI_MM_OLIGO_A_51_P467108	Dipeptidylpeptidase 4	Dpp4	X58384		-1.47		-0.74	0.43	0.52	0.38	3.02	1.69	-1.66	1.56	-1.5	-1.86	1.87	-0.91	4.01	-1.55	-0.58	0.51	-1	1.73	-0.38
AGI_MM_OLIGO_A_51_P477682	Protease, serine, 12 neurotrypsin (motopsin)	Prss12	NM_008939	-0.43	1	-0.6	0.75	2.16	0.63	0.04	0.6	-0.95	-2.66	1.35	-0.55	0.31	0	1.68	-2.72	-2.44	-2.85		-0.64	-2.55	0.81
AGI_MM_OLIGO_A_51_P184484	Matrix metalloproteinase 13	Mmp13	NM_008607	-1.21	-0.45	0.52	-0.03	0.54	-0.47	-0.72	0.6	-0.95	0.71	-0.08	-0.97	-0.58	0.03	5.22	-1.75	-0.75	0.73	0.31	0.41	0.6	3.26
AGI_MM_OLIGO_A_51_P304170	RIKEN cDNA 5830458K16 gene	5830458K16Rik	NM_023386	-1.71	-0.8	1.44	1.7	1.53	1.01	-0.07	-2.71	0.41	1.44	-2.31	-2.17	-2.31	0.34	-1.67	-3.53	0.58	0.07	0.07	1.74	-0.84	-0.92
AGI_MM_OLIGO_A_51_P265806	Chloride channel calcium activated 2	Clca2	NM_030601		-0.1			-0.14	0.17	-0.32	-1.08	-1.96	-2.02	1.73	0	-0.54	1.33	-1.52	-2.08	1.7	0.33	2.05	2.51	3.94	0.08
AGI_MM_OLIGO_A_51_P433194	Breast carcinoma amplified sequence 1	Bcas1	NM_029815	1.56	-1.9	-0.02	0.76	0.16	0.6	2.5	0.33	0.81	-3.34	-1.47	2.14	1.64	1.74	-2.91	0	-1.49	-2.95	-0.75	-2.16		-0.62
AGI_MM_OLIGO_A_51_P249749	Cocoacrisp protein	Cocoacrisp	NM_031402	0.15	6.11	1.13	2.11	3.38	3.85	0.59	-0.34	-0.14	-0.14	-0.49	0.03	-0.26	-0.19	1.69	-0.66	-0.03	-0.49	-0.14		0.11
AGI_MM_OLIGO_A_51_P392277	RIKEN cDNA 4933405I11 gene	Muc4	AF218265		-0.89		3.35	0.27	1.35	-0.2	-0.49	-1.03	-1.71	2.83	-1.37		0.98	-1.19	-1.13	0.14	-0.83	1.17	0.26	0	3.48
AGI_MM_OLIGO_A_51_P277336	Serum deprivation response	Sdpr	NM_138741	-1.83	-0.12	-0.14	1.93	1.39	1.23	0.21	0.71	-0.77	2.33	-0.62	1.05	0.14	-1.44	0.12	-2.78	-3.5	0.97	-0.87	0.16	-3.13	-0.27
AGI_MM_OLIGO_A_51_P153423			XM_985863	-0.37	-1.13	0.02	-0.74	0.62	0.13	0.42	0.24	1.63	-1.33	4.81	-0.05	-2.07	-1.55	2.82	-1.15	-1.84	2	2.05	-0.02	-1.43	1.48
AGI_MM_OLIGO_A_51_P432567	RIKEN cDNA 3110039M20 gene	Foxg1	NM_008241		2.15		0	0.68	2.79	-0.66	-0.43	-0.44	-2.04	1.19	-0.65	-0.88	-1	7.08	0.57	-0.51	1.89	-0.87		0.51	0.49
AGI_MM_OLIGO_A_51_P217498	Solute carrier family 2 (facilitated glucose transporter), member 4	Slc2a4	NM_009204	2.55	1.36	0.61	1.31	1.58	0.44	1.29	0.78	0.02	-2.02	-0.02	-2.35	0.58	-0.2	-1.96	-0.94	-2.11	-3.03	-1.97	-2.24	0.69	-1.52
AGI_MM_OLIGO_A_51_P413752	Rho guanine nucleotide exchange factor (GEF) 16	Arhgef16	BC044805	-0.67	0.55	0.38	0.42	-0.27	0.54	-0.67	-0.65	0.62	-3.74	-0.24	-0.74	1.54	1	-3.45	-3.87	0.92	-2.43	0.24	-0.31	0.68	0.91
AGI_MM_OLIGO_A_51_P407248	RIKEN cDNA 9530013L04 gene	Antxr1	NM_054041	1.19	1.16	0.87	0.48	0.21	0.99	0.81	-0.08	-1.32	-1.17	0.23	-0.31	0.08	-2.85	0.77	-2.56	-4.55	0.59	-2.72	-3.12	-3.8	-1.39
AGI_MM_OLIGO_A_51_P457244	X-linked lymphocyte-regulated 4	Xlr4	NM_021365	1.53	-4.18	0.6	-0.3	1.75	0.95	2.25	2.19	2.88	-2.28	-2.3	0.3	2.59	1.16	-3.4	2.77	-3.42	-0.88	-0.34	-2.4	-1.5	-2.65
AGI_MM_OLIGO_A_51_P483659	Tripartite motif protein 3	Trim3	NM_018880	-3.16	-1.85	-1.04	-2.53	-1.87	-1.65	-2.85	1	0.54	0.74	1.82	0.87	-0.07	-2.53	0.74	1.8	1.67	-1.03	0.07	2.19	-0.51	0.47
AGI_MM_OLIGO_A_51_P456465	Claudin 10	Cldn10	NM_021386		0	0.25	0.35	3.7	2.5	0.49	-2.02	-2.14	-2.64	-1.58	0.21	-0.84	2.84	-1.26	-2.09	-2.81	-1.04	1.21	0.99	2.07	-0.68
AGI_MM_OLIGO_A_51_P409349	Tripartite motif protein 29	Trim29	NM_023655	1.73	0.81	2.01	-0.24	1.41	2.07	1.34	1.86	1.08	-3.49	0.19	-1.15	2.19	1.85	-2.25	-2	-2.81	-1.91	-2.29	-2.19	-1.98	-0.19
AGI_MM_OLIGO_A_51_P227275			ENSMUST00000001667	-1.46	0.04	-1.79	1.47	1	0.28	-0.69	-1.28	-4.56	-2.02	2.83	1.38	-1.36	-0.04	-4.29	-5.44	0.84	-0.08	0.99	2.43	1.02	2.04
AGI_MM_OLIGO_A_51_P268625	Fibulin 2	Fbln2	NM_007992	0.01	1.48	0.35	1.34	0.45	0.92	-0.91	-0.19	-1.67	0.57	-0.01	-1.1	0.65	-1.55	2.09	-2.33	-3.3	1.77	-1.62	-1.01	-3	1.08
AGI_MM_OLIGO_A_51_P436839	Liver-specific bHLH-Zip transcription factor	Lisch7	NM_017405	0.26	0.56	0.9	0.39	-1.02	0.23	-1.17	-0.28	-0.02	-4.78	0.88	0.23	0.02	0.39	-4.96	-2.04	0.14	-3.08	-0.29	-0.87	0.18	-0.05
AGI_MM_OLIGO_A_51_P122321	RIKEN cDNA 9230117N10 gene	9230117N10Rik	NM_133775	-1.59	1.05	0.29	0.97	1.75	3.91	-1.53	0.33	-1.6	-1.37	2.33	-3.03	-1.62	2.39	2.02	-2.37	-2.4	0		-1.13	-1.3	0.35
AGI_MM_OLIGO_A_51_P450186	ADP-ribosyltransferase 4	Art4	NM_026639	2.31	1.74	0	0.48	1.25	1.41	3.32	3.4	1.83	-4.58	-1.92	-1.33	2.54	0.5	-3.76	-0.8	-2.36	-3.62	-0.64	-2.42		-2.61
AGI_MM_OLIGO_A_51_P157902	Claudin 3	Cldn3	NM_009902	0.01	-1.89	0.87	0.54	-0.66	0.66	-0.5	-0.42	1.18	-4.06	1.29	1.11	0.25	0.78	-4.26	-4.24	0.73	-1.97	-0.21	0.47	-0.14	-0.01
AGI_MM_OLIGO_A_51_P183668	Transmembrane protein 30B	Tmem30b	NM_178715		-0.39	-0.47	1.18	0.23	2.34	0.28	-1.34	-3.9	-4.44	1.31	0.32	-1.06	1.2	-2.3	-2.66	0.27	-1.25	1.1	-0.23		1.04
AGI_MM_OLIGO_A_51_P145453	Inactive X specific transcripts	Xist	L04961	1.19	0.07	-0.78	1.73	-4.12	-0.67	-1.34	0.5	-1.09	1.09	1.4	0.82	1.2	-0.23	-0.73	-6.88	-0.12	-0.07	0.13	-1.31	0.11	0.18
AGI_MM_OLIGO_A_51_P304397			BC100404	1.04	-0.83	2.9	-0.92	-0.81	-0.87	3.36	1.98	3.74	-3.45	1.78	-0.95	1.23	2.58	-0.08	0.18	-0.85	-2.36	0.08	1.36	-0.83	-0.55
AGI_MM_OLIGO_A_51_P408382	Integrin beta 4	Itgb4	NM_001005608	0.78	-0.05	0.05	1.88	0.43	-0.5	-0.63	2.07	2.19	-1.89	0.09	-0.19	2.76	0.49	-3.75	-3.54	0.68	-1.41	-1.06	-1.78	0.72	-0.37
AGI_MM_OLIGO_A_51_P216549	Transformation related protein 63	Trp63	NM_011641	1.42	2.41	1.64	2.06	1.99	2.44	2.62	2	-0.31	-3.89	-3.29	-0.96	2.61	0.31	-2.45	-2.83	-2.36	-2.77	-2.99	-0.38	-3.43	0.94
AGI_MM_OLIGO_A_51_P475574	Endothelial differentiation, lysophosphatidic acid G-protein-coupled receptor, 2	Edg2	NM_010336	0.65	2.41	0.21	-0.31	0.03	1.49	-1.09	-0.03	0.92	2.39	1.39	-1.86	0.49	-1.36	4.1	-1.75	-1.3	0.31	-1.47	-1.43	-1.63	-0.23
AGI_MM_OLIGO_A_51_P186101	Cathepsin C	Ctsc	NM_009982		-1.12		-0.71	0.31		-0.71	-0.34	-0.15	0.49	0.18	-1.6	0.96	-0.88	0	-0.55	0.6	-0.19	0.76	1.65	5.25	6.41
AGI_MM_OLIGO_A_51_P316673	RIKEN cDNA 2210407C18 gene	2210407C18Rik	NM_144544		1.28	1.15	-0.35	3.43	4.12	-0.87		-1.08	-1.49	0.35	-1.21	-1.84	-1.54	-0.17	-0.85	1.56	-0.18	1.62	1.56	0.17	1.81
AGI_MM_OLIGO_A_51_P175018			AK157407	3.18	2.47	1.56	-0.71	-1.18	0.89	-0.24	2.13	1.29	2.05	1.89	-0.51	-0.04	-1.28	0.7	0.04	-2.88	3.15	-1.31	-1.13	-1.37	-0.58
AGI_MM_OLIGO_A_51_P518600	ATPase, H+ transporting, V1 subunit C, isoform 2	Atp6v1c2	NM_133699	1.47	-1.46	0.03	0.83	0.18	-2.24	-0.25	1.49	0	-3.25	2.17	-1.07	-0.89	-1.27	-3.99	-3.68	1.04	-2.88	0.55	0.92		0.45
AGI_MM_OLIGO_A_51_P179809	Phospholipase C, beta 4	Plcb4	BB694813	0.76	-1.23	-1.5	-0.16	-0.75	-0.36	1.38	2.78	2.88	0	0.34	1.33	0.34	-4.03	-0.02	-3.23	0.18				1.56	-1.41
AGI_MM_OLIGO_A_51_P367530	Synaptotagmin 6	Syt6	NM_018800		-2.23	-0.88	-3.18	-1.46	-2.4	-3.51	0.48	0.02	0	0.98	0.15	-0.31	-2.78	0.96	2.15	0.61	-2.31	0.08	1.3	-1.48	0.35
AGI_MM_OLIGO_A_51_P231036	Procollagen, type IX, alpha 1	Col9a1	NM_007740	0.15	-0.9	-0.95	-0.55	0.6	0.02	0.15	-1.47	0.15	-3.29	2.66	1.56	-0.78	1.01	-3.39	-3.52	1.18	-3.17	-0.19	0.97		0
AGI_MM_OLIGO_A_51_P452711	RIKEN cDNA 9430022A07 gene	Kcnmb4	NM_021452	1.53	2.65	-1.26	0.11	-1.12	0.08	2.27	0.25	1.14	-3.12	0.5	-0.51	0.35	-3.16	0.98	0.94	-2.26	-0.08	-2.06	-2.62	-1.86	-0.98
AGI_MM_OLIGO_A_51_P330016	Dickkopf homolog 3 (Xenopus laevis)	Dkk3	NM_015814	-0.15	0.75	0.83	1.18	1.56	1.58	-0.1	-0.32	-0.14	2.23	1.18	-2.03	-0.17	0.36	2.96	-1.95	-2.16	2.65	-0.86	-1.24	-2.54	0.1
AGI_MM_OLIGO_A_51_P255395	Procollagen, type VII, alpha 1	Col7a1	NM_007738	0.78	1.34	0.36	0.03	0.59	-0.03	-0.73	-0.87	0.65	-2.63	0	-1.66	1.05	0.18	0.57	-3.98	-4.53	0.21		-3.71	-1.45	-0.28
AGI_MM_OLIGO_A_51_P295315	Ankyrin repeat domain 2 (stretch responsive muscle)	Ankrd2	NM_020033	0.94	0.08	1.02	0.32	1.31	-0.77	-0.89	-0.29	-0.75	-0.75	-0.08	-0.79	0.63	0.1	-0.67	-0.78	0.54	-0.9	5.53	4.12	-0.71	1.08
AGI_MM_OLIGO_A_51_P471791	Sialyltransferase 8 (alpha-2, 8-sialyltransferase) F	Siat8f	NM_145838	-0.87	0.03	-2.25	0.77	0.79	0.57	-0.44	0.91	0.01	-1.67	-3.52	0.01	0.19	1.99	-4.79	-4.68		-3.6	0.17	-0.01		-0.36
AGI_MM_OLIGO_A_51_P338072			NM_010855	5.18	-0.78		-0.67	9.93	0	-1.07	0.35	2.22	4.72	-0.33	0.13	1.78	-0.85	-0.22	1.75	3.03	-0.81	-0.48	0	-0.32	4.29
AGI_MM_OLIGO_A_51_P479181	Amphiregulin	Areg	NM_009704		1.72	-1.38	0.51	1.89	2.95	-2.71	0.31	-2.9	-1.04	-2.37	-1.87	-2.15	0.43	0.6	-3.57	-2.35	1.76	0	0.86	-1.61	2.5
AGI_MM_OLIGO_A_51_P124254	Procollagen, type IV, alpha 1	Col4a1	NM_009931	1.82	2.38	0.95	1.63	0.18	1.1	1.11	-0.02	0.44	-0.42	-1.72	0.69	0.89	0	-1.05	-2.74	-2.17	-0.96	-2.97	-2.85		-1.97
AGI_MM_OLIGO_A_51_P387239	Interferon inducible GTPase 1	Iigp1	NM_021792	0.95	-0.1	0.66	1.96	1.49	0.62	-1.18	-1.43	0.13	2.37	-1.7	-1.86	-2.19	-0.72	-1.77	-3.07	-0.73	1.53	0.1	3.44	-1.07	3.23
AGI_MM_OLIGO_A_51_P359822	Surfactant associated protein D	Sftpd	NM_009160		-0.92	1.59	0	-0.11	0.23		-0.63	-0.4	-2.5	3.28	-1.01		2.17	-1.31	-1.31	2.06	0	4.52	1.72	0.94	3.94
AGI_MM_OLIGO_A_51_P174943	Laminin, gamma 2	Lamc2	NM_008485	0.78	0.56	0.04	0.71	-0.1	1.13	1.09	1.06	0.5	-3.28	-0.41	-1.15	1.44	0.3	-2.94	-3.27	-1.83	-2.16	-1.42	0.27	-1.78	-0.04
AGI_MM_OLIGO_A_51_P438619	RIKEN cDNA 5330439J01 gene	5330439J01Rik	BC058972	1.12	2.15	3.24	-0.91	0	0.33	1.17	0.92	-1.64	1.28	0.2	0.81	-0.94	0.57	-0.14	-2.24		-2.51	-2.89	-2.74	-2.32	-2.38
AGI_MM_OLIGO_A_51_P220681			NM_009657	1.2	-0.63	0.03	1.84	0.73	0.3	0.58	-1.41	-1.68	-2.74	-0.45	1.94	-0.2	0.97	-3.23	-3.3	1.03	-1.74	0.29	0.92	-1.1	-0.03
AGI_MM_OLIGO_A_51_P520849	Secreted frizzled-related sequence protein 2	Sfrp2	NM_009144	0.19	-0.54	2.12	0.48	0.02	-0.22	-0.8	1.13	-0.3	1.92	1.6	-1.03	-0.35	0.67	4.34	-1.13	-0.71	4.41	-0.02	-0.26	-1.53	1.87
AGI_MM_OLIGO_A_51_P156955	Adipsin	Adn	NM_013459	-1.05	-2.52	2.19	3.5	0.7	3.05	-0.48	0.31	-0.81	0.02	0.45	0	1.05	-3.1	-2.77	1.47	-0.72	-0.54	0.75	-0.51		-1.85
AGI_MM_OLIGO_A_51_P337412	Epidermal growth factor-containing fibulin-like extracellular matrix protein 1	Efemp1	NM_146015		-2.02		-1	1.08	0.31	-2.12	-0.04	-1.37	5.4	1.91	-0.76	-0.25	-0.97	4.79	-0.89	-0.71	3.83	0.62	0.32	0.04	1.06
AGI_MM_OLIGO_A_51_P150120	Microsomal glutathione S-transferase 2	Mgst2	NM_174995	-0.77	-2.5	0.78	-2.19	1.31	-1.53	-1.85	1.99	0.92	-1.22	-0.49	0.31	-0.46	1.85	2.21	2.18	-1.35	1.75	1.73	1	-1.63	-0.31
AGI_MM_OLIGO_A_51_P494822	Stromal antigen 3	Stag3	NM_016964		-0.12		-0.53	3.98	-0.66	0.35	-0.94	1.88	-1.31	-0.33	-1.09	5.54	-0.76	2.42	0.68	3.92	0.53	-0.47			0.12
AGI_MM_OLIGO_A_51_P468071	Gamma-glutamyltransferase 1	Ggt1	NM_008116		3.97	2.11	2.38	2.17	4.67	0.85	-0.79	-1.76	-2.67	0	-1.37	0.21	-0.7	-1.37	-1.18	4.49	-0.64	0.09	-0.81	-0.71	0.6
AGI_MM_OLIGO_A_51_P376127	Autoimmune regulator (autoimmune polyendocrinopathy candidiasis ectodermal dystrophy)	Aire	NM_009646	0	1.73		-2.09		1.89	1.85	-0.96	2.15	-2.74	0.54	1.15	1.29	1.89	-2.42	-1.35	-1.62	-2.18	-1.05	-1.11	0.68
AGI_MM_OLIGO_A_51_P497350	Serine protease inhibitor, Kunitz type 2	Spint2	NM_011464	-0.75	-0.55	0.33	0.07	1.09	0.09	0.29	-0.01	0.42	-6.56	0.1	-1.01	0.01	-0.16	-6.52	-1.52	0.06	-4.24	0.43	-0.64	0.63	-0.24
AGI_MM_OLIGO_A_51_P302327	Lectin, galactose binding, soluble 7	Lgals7	NM_008496	-0.65	-0.37	0.36	-0.94	2.72	0	2.02	1.73	-2.1	-1.68	-2.81	-3.12	1.71	1.79	-3.97	-2.23	-3.2	0.3	1.57	1.98		1.33
AGI_MM_OLIGO_A_51_P291260			XM_976153	0.91	-0.86	0.95	-0.03	0.13	-0.63	-1.19	0.87	-1.03	-0.76	6.15	0	0.88	-0.31	-0.52	-1.34	-0.42		2.82	2.29	6.04	4.05
AGI_MM_OLIGO_A_51_P484526	Wnt inhibitory factor 1	Wif1	NM_011915	5.29	0.64	2.24	0.17	0	0.76	5.91	4.88	1.28	-1.4	-0.23	-0.5	4.69	-0.78	-1.75	-0.44	2.08		-1.06	-0.54	-0.31	-0.55
AGI_MM_OLIGO_A_51_P164296	ADAM-like, decysin 1	Adamdec1	NM_021475	1.23	0.1	-0.07	1.91	0.47	0.03	3.81	3.35	0.58	-2.74	-0.36	-0.99	-0.75	-0.34	-1.53	-0.03	-1.41	-1.01	0.66	0.1	-1.26	2.42
AGI_MM_OLIGO_A_51_P101460	Desmoplakin	Dsp	AK077574	0.38	0.5	-0.09	1.03	0.18	0.16	1.41	0.93	-0.41	-4.52	-0.56	1.11	1.4	-1.26	-3.91	-1.84	0.13	-3.53	-0.46	-0.96	-1.08	0.09
AGI_MM_OLIGO_A_51_P481721	Sulfotransferase family 1D, member 1	Sult1d1	NM_016771		0.22		0.86	-0.05	-0.44		-0.8	-0.75	-1.2	1.69	-0.73	-1.03	0	0.43	-0.6	0.57	-0.46	1.56	0.82	6.07	1.14
AGI_MM_OLIGO_A_51_P494125	Alkaline phosphatase 2, liver	Akp2	NM_007431		0	2.72	3.3	2.72	1.01	-0.95	-1.91	-1.86	-3.04	-0.07	1.49	-1.05	-0.99	-1.88	1.71	0.71	-2.9	1.27	0.28	-1.5	2.65
AGI_MM_OLIGO_A_51_P240614	Transmembrane 4 superfamily member 1	Tm4sf1	NM_008536	-0.37	-2.12	0.35	0.69	1.52	-0.11	0.16	-0.3	0.51	0.37	0.71	0	-0.55	0.1	-0.98	-4.57	-1.67	-0.47		1.19	-4.05	0.74
AGI_MM_OLIGO_A_51_P129360	Parathyroid hormone-like peptide	Pthlh	NM_008970	-0.35	1.29	-1.13	-0.41	-1.86	0	2.39	0.69	3.01	-1.56	0.45	-0.71	0.56	1.94	0.75	-2.96	-3.21	-1.64		0.34	2.29	-0.57
AGI_MM_OLIGO_A_51_P164504	Apolipoprotein C-I	Apoc1	NM_007469	2.52	3.96	3.09	2.38	1.68	2.19	1.99	0.59	-1.26	-1.54	-0.8	-1.73	2	1.72	-1.8	-1.1	-0.97	-2.16	1.62	-0.59	-1.94	-2.07
AGI_MM_OLIGO_A_51_P378795	Chemokine (C-X-C motif) ligand 13	Cxcl13	NM_018866	-0.09	0		-0.2	-1.24	-1.77	-3.09	1	3.96	1.18	1.38	-0.12	-0.82	-2.02	1.43	2.18	0.26	-0.33	0.72	2.61	-0.41	0.44
AGI_MM_OLIGO_A_51_P147034	RIKEN cDNA 1700030B17 gene	1700030B17Rik	NM_027407	0.91	-0.18	5.11	0.7	2.25	-0.01	-0.3	0.01	0.31	-1.22	0.16	1.1	-0.57	-1.15	-1.03	-0.55	-0.58	-0.39	6.26	5.45	-0.58	3.03
AGI_MM_OLIGO_A_51_P233153	Ca2+-dependent activator protein for secretion 2	Cadps2	NM_153163	0.06		-1.06	-0.73	0.12	1.41	-0.31	-0.86	0.01	-4.44	0.28	0.69	-0.41	-0.01	-3.07		0.15	-2.21	0.59	-0.18	1.94	1.76
AGI_MM_OLIGO_A_51_P282833	Suppression of tumorigenicity 14 (colon carcinoma)	St14	NM_011176	-0.43	-0.85	0.55	0.67	1.04	0.85	-0.25	-0.88	0.31	-5.47	0.7	-0.18	0.18	0.75	-5.5	-5.46	1.59	-3.01	0.3	-0.99	-0.74	1.55
AGI_MM_OLIGO_A_51_P438853	Serine (or cysteine) proteinase inhibitor, clade B (ovalbumin), member 11	Serpinb11	NM_025867	2.01	4.63		0.42		-0.14	3.6	4.54	-0.45	-0.93	-0.32	-0.1	3.38	0.06	-0.08	-0.06	0.73	-0.82	-0.07	0.48
AGI_MM_OLIGO_A_51_P187602	Serine (or cysteine) proteinase inhibitor, clade B, member 5	Serpinb5	NM_009257	-1.51	-0.85	1.17	1.66	0.3	1.46	-0.62	1.2	-2.17	-3.96	1.16	-2.91	1.25	0	-3.73	-3.44	-1.14	-3.23	0.57	0.21		1.32
AGI_MM_OLIGO_A_51_P451338	Jagged 2	Jag2	NM_010588	1.07	2.33	0.1	1.41	1.1	1.48	1.03	1.61	0	-2.06	-2.24	0.87	2.08	-0.14	-1.11	-0.98		-1.97	-2.96	-2.68	-2.07	-1.79
AGI_MM_OLIGO_A_51_P412508	Iroquois related homeobox 4 (Drosophila)	Irx4	NM_018885	2.64	3.21	1.42	0.82	0.21	2.25	4.72	2.09	-0.44	-1.74	-0.56	-0.86	2.55	0.37	-1.28	-1.27	-0.21	-1.14	-0.77	-0.22	-0.73	0.88
AGI_MM_OLIGO_A_51_P168894	Expressed sequence AU040576	AU040576	AK052589	-0.18	1.64	1.43	1.88	1.92	1.58	1.11	-1.19	-1.24	-4.14	-0.01	0.34	-0.81	0.01	-4.57		1.46	-1.51	0.68	-0.62		-0.99
AGI_MM_OLIGO_A_51_P492528	DNA segment, Chr 3, Brigham & Women's Genetics 0562 expressed	D3Bwg0562e	NM_177664	0.84	0.34	-0.87	1.31	2.03	0.34	-1.13	-0.49	1.21	-2.08	0.48	-0.08	-2.05	1.23	-1.52	-3.5	-1.96	-3.57	0.08	1.18	0.53	-0.31
AGI_MM_OLIGO_A_51_P499540	UDP-N-acetyl-alpha-D-galactosamine:polypeptide N-acetylgalactosaminyltransferase 6	Galnt6	NM_172451	2.73	-1.13	0.66	-0.09	2.51	0.09	4.25	4.23	1.88	-0.11	1.68	-1.39	4.79	2.91	-0.23	3.91	-0.87	-0.23	-0.87	-1.32	-0.3	-0.28
AGI_MM_OLIGO_A_51_P357983	Transcriptional regulator, SIN3B (yeast)	Sin3b	NM_009188		-2.1	-0.62	-3.49	-2	-2.38	-4.1	0.5	0.38	0	1.29	0.39	-0.52	-3.07	0.8	3.09	0.83	-2.12	0.51	1.96	-0.8	0.74
AGI_MM_OLIGO_A_51_P165185	Claudin 7	Cldn7	NM_016887	-0.75	-2.8	0.33	-0.91	0.84	0.2	0.46	-0.6	0.06	-4.58	0.18	-0.06	-0.2	0.89	-4.21	-4.67	0.92	-3.02	0.87	0.69	-0.21	1.18
AGI_MM_OLIGO_A_51_P183581	POU domain, class 2, associating factor 1	Pou2af1	NM_011136	0.55	1.08	0.82	-0.2	1.76	0	0.19	1.32	-1.02	-2.44	-1.29	1.49	-1.81	3.36	-2.35	1.56	-2.29	-2.41	0.49	-1.19		-2.3
AGI_MM_OLIGO_A_51_P139780	Peptidoglycan recognition protein 1	Pglyrp1	NM_009402	-1.11	-1.63	-0.59	-0.02	-0.63	-1.68	-0.17	0.02	1.51	-1.72	2.76	2.2	0.1	1.07	-1.83	-2.08	1.86	-1.63	1.51	2.25	1.96	1.7
AGI_MM_OLIGO_A_51_P344770			AK051922	-0.23	-0.03	3.29	0.25	0.58	-0.61	-0.67	0.03	-0.33	-0.2	0.26	-0.24	0.21	-0.66	-0.13	1.11	-0.43	-0.41	5.72	4.8	0.1	1.59
AGI_MM_OLIGO_A_51_P105660	Ets homologous factor	Ehf	NM_007914	-1.92	-3.32		0.23	0	-0.37	0.22	0.42	-0.75	-4.8	0.63	-1.11	-1.22	0.45	-5		1.84	-4.04	0.28	0.63	0.89
AGI_MM_OLIGO_A_51_P363749	Interferon regulatory factor 6	Irf6	NM_016851	0.9	-0.36	0.79	0.92	0.43	0.94	1.11	1.18	1.26	-5.49	-0.1	-0.41	1.02	0.1	-5.07	-4.73	-1.1	-4.31	0.34	-0.47	-1.01	-0.19
AGI_MM_OLIGO_A_51_P118230	Junction adhesion molecule 4	Jam4	NM_028078		-1.32	0	0.86	0.08	0.75	-1.41	-2.07	-2.42	-2.69	0.76	-1.65	-1.49	-1.91	0.29	-2.73	2.15	-1.84	1.47	0.15	1	0.95
AGI_MM_OLIGO_A_51_P451574	Cytosolic acyl-CoA thioesterase 1	Cte1	NM_012006	2.32	0.99	0.32	-0.15	0.51	0.93	1.94	1.16	0.29	-4.37	1.15	-0.74	-0.3	0.15	-0.98	-2.26	-1.07	-0.44	-1.1	-0.47	-3.61	0.19
AGI_MM_OLIGO_A_51_P242400	Keratin complex 2, basic, gene 8	Krt2-8	NM_031170	-0.31	-0.21	0.68	1.39	1.14	1.21	0.22	-0.59	-0.04	-2.5	0.17	-3.06	0.04	1.55	-4.37	-4.1	1.49	-1.88	0.28	0.79	-1.34	-0.11
AGI_MM_OLIGO_A_51_P489488			NM_001039376	2.06	-1.22	-0.51	-0.82	4.43	-0.96	-1.16	0	0.52	0.84	0.28	-1.66	-1.53	-1.96	0.49	0.14	-0.77	-0.55	0.39		3.59	0.15
AGI_MM_OLIGO_A_51_P188141	Lactotransferrin	Ltf	NM_008522	1.14	0.71	0.17	2.3	0.35	1.77	2.03	-0.84	-2.89	-3.49	1.44	-2.56	-2.4	-0.17	-3.57	-3.78	1.35	-0.24	0.45	-0.25	-1.68	3.63
AGI_MM_OLIGO_A_51_P430929	CDNA sequence BC029169	BC029169	NM_153782	1.85	-1.78	-0.18	-1.16	-1.77	-1.73	-1.56	-1.46	-0.29	0.18	0.74	1.54	0.59	0.31	0.24	-2.76	2.63	-0.37	2	0.52	-1.98	2.61
AGI_MM_OLIGO_A_51_P483324	Protein tyrosine phosphatase, non-receptor type 8	Ptpn8	NM_008979		-1.25		-0.13	-0.1	0	0.83	-0.15	1.38	1.16	-0.63	-1.78	-0.98	-1.98	1.57	4.49	1.13	1.71	1.66	-0.4	0.12
AGI_MM_OLIGO_A_51_P212782	Interleukin 1 beta	Il1b	NM_008361	-0.63	-1.4		0.73	-0.53	-0.85	1.56	2.73	-0.93	-0.03	-1.55	-1.87	-1.47	0.18	0.89	-3.02	0.03	1.97	0.64	2.39	0.65
AGI_MM_OLIGO_A_51_P512211	Myosin, heavy polypeptide 6, cardiac muscle, alpha	Myh6	NM_010856		-0.37		-0.38	4.62	0.68	1.7	-0.19	-0.27	1.02	0.72	-0.6	2.81	3.55	-1	0.42	4.88	-0.72	-0.51	-1.1	-0.54	0.19
AGI_MM_OLIGO_A_51_P426270	Matrix gamma-carboxyglutamate (gla) protein	Mglap	NM_008597	2.15	0.76	-0.66	-0.48	-0.08	-1.29	1.14	3.52	2.4	1.64	3.02	-0.08	0.58	2.02	-0.86	-0.71	-2.47	-2.65	0.08	-0.76	-1.75	0.18
AGI_MM_OLIGO_A_51_P157255	RIKEN cDNA 4833414L08 gene	Sdc2	NM_008304	0.53	0.5	0.72	-0.62	-0.24	0.67	-0.08	-0.51	0.73	2.21	-0.47	-0.77	-0.37	0.14	3.73	-2.24	-1.85	3.83		-0.1	0	1.7
AGI_MM_OLIGO_A_51_P515882	Placenta-specific 8	Plac8	NM_139198	-0.37	-0.65	1.34	-0.45	0.52	1.61	0.09	-0.28	-0.85	0.21	-1.25	-1.85	-1.99	1.01	1.06	2.66	-1.28	1.17	3.73	3.06	-0.66	-0.09
AGI_MM_OLIGO_A_51_P137336	Cadherin 1	Cdh1	NM_009864	1.04	-1.97	0.4	0.07	0.28	0.7	-0.27	-0.93	-0.04	-4.2	0.71	0.33	0.04	0.51	-4.81	-4.26	-0.48	-2.34	0.82	-1.36	-0.91	0.79
AGI_MM_OLIGO_A_51_P343517	Lymphocyte antigen 6 complex, locus D	Ly6d	NM_010742	1.6	0.25	0.88	-0.81	-0.96	1.66	-0.48	2.5	-1.38	-3.02	1.5	-2.6	0.38	2.86	-3.39	-0.25	-1.84	-3.61	2.89	0.7	-1.46	2.12
AGI_MM_OLIGO_A_51_P295085	Osteoglycin	Ogn	NM_008760		0.07		-0.18	0.51	0.3	-1.37	-0.22	-0.83	6.1	1.99	-0.71	-1.04	-1.08	4.43	0	-0.71	1.5	-0.12	0.41		1.29
AGI_MM_OLIGO_A_51_P451588	Pleckstrin homology domain containing, family B (evectins) member 1	Plekhb1	NM_013746	0.27	1.38	1.22	0.74	2.11	0.65	2.14	-0.36	-0.2	-1.69	1.91	-1.59	-0.5	0.2	-2.72	-2.98	-1.82	-2.88	1.01	-0.44	-2.88	0.44
AGI_MM_OLIGO_A_51_P304407	Nuclear factor I/B	Nfib	NM_008687	0.37	0.27	0.17	0.7	0.17	0.45	0.48	0.02	-5.26	-1.42	-0.68	0.01	-0.33	-0.36	-3	-5.66	0.33	-1.54	-0.73	-1.54	-0.01	0.47
AGI_MM_OLIGO_A_51_P423308	Insulin-like growth factor binding protein 2	Igfbp2	NM_008342	0.03	0.35	1.47	1.57	-1.35	1.41	0.38	1.27	-2.03	-1.94	-1.32	-0.03	1.07	0.82	0.33	-2.55	-1.91	2.94	-2.08	-1.81	-3.47	-1.4
AGI_MM_OLIGO_A_51_P309917	Integrin alpha 8	Itga8	NM_001001309	-0.62	-0.05	0.74	1.61	3.17	2.43	-0.71	-0.12	-1.86	0.05	-0.41	2.63	0.65	-1.37	-1.32	-2.41	2.28	-1.52	1.12	2.13	-2.09	1.99
AGI_MM_OLIGO_A_51_P288315	High mobility group AT-hook 2	Hmga2	NM_010441	-1.81	-0.36	1.66	-1.25	-1.14	-2.13	-4.11	1.85	0.41	0.98	1.75	1.5	0.43	-1.73	-0.16	0.78	0.76	0.16	-1.91	-0.91	-1.82	0.6
AGI_MM_OLIGO_A_51_P382849	Embigin	Emb	NM_010330	0.97	2.57	-0.23	1.48	1.5	2.12	1.97	1.93	-1.31	-0.63	-0.05	-2.66	0.76	0.89	-0.67	-0.77	-3.19	-0.53	0.05	1	-3.06	-0.32
AGI_MM_OLIGO_A_51_P373589	RIKEN cDNA E030034P13 gene	E030034P13Rik	AK034869	1.88	0.17	4.32	2.31	3.97	1.83	-0.19	-0.25	-0.29	-1.07	0.33	-0.44	-0.7	-0.31	-0.22	-0.56	-0.59	0.6	4.4	3.97	-0.17	3.86
AGI_MM_OLIGO_A_51_P510152	Lipocalin 2	Lcn2	NM_008491	-2.03	-0.45	0.5	0.03	1.76	0.06	0.44	-0.03	-2.48	-5.11	-1.67	0.54	-1.36	0.35	-5.53	-5.33	0.88	-2.4	0.26	0.21	-1.93	0.65
AGI_MM_OLIGO_A_51_P311038			NM_001024139	1.59	-2.98	0.1	-1.3	-0.08	-0.66	2	0.64	1.9	-2.74	0.86	0.57	2.46	1.67	-2.07	-3.15	-2.87	-3.33	0.08	-2.17	-1.73	0.27
AGI_MM_OLIGO_A_51_P505617	Interleukin 18 receptor 1	Il18r1	NM_008365	-0.07	-1.68	-0.59	-1.41		-0.29	2.04	3.31	3.75	-1.77	-0.5	-2.21	3.33	1.26	-2.34		-1.56	0.07	0.99	1.45	1.23	3.34
AGI_MM_OLIGO_A_51_P366811	Apolipoprotein D	Apod	NM_007470	3	0.11	-0.36	1.59	0.73	0.75	2.73	-1.15	0.17	-0.15	0.36	-0.73	-0.11	1.13	0.2	-2.6		-2.77	-1.9	-1.38		-1.75
AGI_MM_OLIGO_A_51_P379997	UDP-N-acetyl-alpha-D-galactosamine:polypeptide N-acetylgalactosaminyltransferase 3	Galnt3	NM_015736	-1.88	0.01	-1.19	0.66	1.34	0.12	0.11	-0.05	-0.5	-3.71	0.91	0.05	-0.01	-0.61	-4.49	-4.39	0.55	-2.59	0.15	1.15	-3.19	0.99
AGI_MM_OLIGO_A_51_P334190	Kyphoscoliosis	Ky	NM_024291		0.43		0.2	-1.98	-2.08	-3.9	-0.37	-0.12	0.09	1.42	0.62	-0.65	-3.24	0.47	0.33	0.25	-3.1	-0.09	1.16	-0.9	0.53
AGI_MM_OLIGO_A_51_P270834	Twist gene homolog 1 (Drosophila)	Twist1	M63650	0.18	1.66	0.83	-0.02	-0.43	-0.13	-1.03	1.2	-1.76	2.27	0.82	0.89	0.36	-2.85	2.51	-2.85		-1.88	-2.4	0.02		-1.53
AGI_MM_OLIGO_A_51_P258817	Tocopherol (alpha) transfer protein	Ttpa	NM_015767		1.2	1.62	2.22	1.27	1.17	0.87	-0.66	-1.04	-1.99	-0.27	-0.01	0	-0.42	-1.32	-1.78	2.01	-1.75		2.37		3.5
AGI_MM_OLIGO_A_51_P160754	Apolipoprotein B editing complex 1	Apobec1	NM_031159	1.85	2.41	1.07	1.64	1.77	2.13	3.48	0.74	0.35	-0.63	-1.94	-1.43	0.33	-0.58	-1.63	-1.34	-1.36	-0.33	-0.77	-1.03	1.51	-0.47
AGI_MM_OLIGO_A_51_P132185	Stefin A1	Stfa1	NM_001001332		-0.47		-0.2	0.02	-0.84	-0.02	5.73	0.48	-0.63	0.3	-0.89	-1.34	-0.52	0.75	-0.46	-0.37	0.67	0.35	2.77	1.82	4.56
AGI_MM_OLIGO_A_51_P167292	Chitinase 3-like 3	Chi3l3	NM_009892	1.55	-1.6	5.4	0.53	3.23	0.68	-1.36	-1.09	1.83	-1.93	1.03	-1.66	-2.53	-2.79	-1	-1.24	-2.31	1.6	5.32	4.87	-0.53	3.63
AGI_MM_OLIGO_A_51_P352384	RIKEN cDNA 5430433G21 gene	5430433G21Rik	XM_283765	-0.82	-0.76	0.14	0.04	1.6	1.83	1.66	2.07	-1.1	0.22	-0.72	-0.86	1.29	2.57	1.79	-2.62	-2.51	-0.3	-2.4	-2.19	0
AGI_MM_OLIGO_A_51_P107686	Forkhead box C1	Foxc1	NM_008592	-0.02	-2.45	0.02	0.67	-0.09	-0.55	0.54	0.87	1.06	-0.84	1.33	-1.4	0.53	0.09	-2.98	-5.72	1.31	-1.04	0.24	-0.21	-4.16	0.78
AGI_MM_OLIGO_A_51_P125265	GATA binding protein 3	Gata3	NM_008091	-1.94	0.12	0.48	1.17	-0.87	0.4	-3.58	-1.33	-3.88	1.32	-1.74	-3.01	-0.87	1.25	-2.11	1.49	0.58	0.58	-0.12	-1.15	0.5	1.2
AGI_MM_OLIGO_A_51_P291062	Procollagen, type XVI, alpha 1	Col16a1	NM_028266	0.51	1.22	0.07	-0.51	0.46	0.9	0.06	0.1	-1.35	-0.43	0.82	-0.15	1.1	-0.47	1.42	-4.74	0.64	-0.06	-0.24	-2.18	-4.01	-0.06
AGI_MM_OLIGO_A_51_P173971	Olfactory receptor 935	Olfr935	NM_146746	-0.04	-0.24		0.04	0.01	-0.27	-0.08	0.04	-0.32	-0.38	0.18	-0.22	-0.22	0.33	-0.01	-0.17	0.21	0.02	5.99	5.18	0	2.18
AGI_MM_OLIGO_A_51_P216108	Ribosomal protein S6 kinase-like 1	Rps6kl1	NM_146244	0.19	-1.19		-0.09	1.28	-0.73	0.08	1.53	-0.33	-3.24	-1.13	2.02	1.7	2.11		2.99			-0.43	-1.22	1.34	-1.06
AGI_MM_OLIGO_A_51_P478172	T-cell receptor beta, variable 13	Tcrb-V13	U07661		-0.56		-0.29		-0.4	0	-0.31	-0.99	0.93	-0.08	-1.06	-0.03	-0.1	2.16	5.45	0.13	1.44	4.22	0.45	0.53	0.7
AGI_MM_OLIGO_A_51_P234359	Secretin	Sct	NM_011328	0.01	3.17	2.43	2.98	4.24	3.09	2.03	0.75	-0.74	-1.28	-0.01	-0.5	1.96	-0.27	-0.28	-0.93	-1.48	-1.09	0.2	-0.1	-0.29	0.27
AGI_MM_OLIGO_A_51_P463765	Tissue inhibitor of metalloproteinase 3	Timp3	NM_011595	1.26	1.48	-0.01	1.26	0.73	1.44	0.52	-1.78	-0.28	0.27	0.01	-1.83	-2.25	-1.52	0.74	-2.9	-3.03	0.49	-0.06	-0.96	-3.07	0.35
AGI_MM_OLIGO_A_51_P107315	Solute carrier family 5 (iodide transporter), member 8	Slc5a8	NM_145423	-0.37	-1.11		0.9	0	1.11	0.8	-1.16	0.19	-3.39	0.73	-1.84	-0.43	0.02	-3.14	-3.32	0.09	-2.92	1.06	1.55
AGI_MM_OLIGO_A_51_P325318	Tumor differentially expressed 2-like	Tde2l	NM_172702	0.86	0.56	2.14	1.06	0.7	0.56	-0.02	0.12	-1.67	-1.3	0.02	0.98	-1.52	-2.41	-1.67	-3.64	-0.53	-3.02	-0.18	0.1	-2.67	0.34
AGI_MM_OLIGO_A_51_P374726	Pentaxin related gene	Ptx3	NM_008987		-1.1	1.39	-0.61	0.1	0.43		-0.95	-2.93	1.17	-1.15	-1.73		2.73	4.95	-1.36	-0.67	2.49	2.08	-0.1		1.84
AGI_MM_OLIGO_A_51_P511000	RIKEN cDNA C130090K23 gene	C130090K23Rik	NM_145560	0.62	-0.88	0.15		-0.15	-0.56	0.2	1.59		-2.85	2.62	-1.14	1.18	-0.69	-2.58	-1.56		-1.59	0.66	2.41		1.81
AGI_MM_OLIGO_A_51_P383293	RIKEN cDNA 3110079O15 gene	3110079O15Rik	AK014261	1.12	0.11	0.64	-0.79	1.79	-0.11	0.84	-0.38	-2.42	-5.12	1.61	1.82	2.39	2.65	-4.35	-4.65	-0.31	-4.1	2.67	1.3	-4.16	-2.13
AGI_MM_OLIGO_A_51_P370996	Protein tyrosine phosphatase, receptor type Z, polypeptide 1	Ptprz1	AJ133130		-1.98	-0.72	-3.41	-2.31	-2.65	-4.43	1.02	0	0.93	1.83	0.73	-0.48	-3.18	0.64	1.8	1.26	-3.07	0.92	2.07	-0.99	0.93
AGI_MM_OLIGO_A_51_P155843			XM_887155	0.12	-0.99	0.37	0.03	0.56	1.02	-1.05	-0.41	-0.03	2.73	0.39	-0.93	0	-0.64	4.22	-1.35	-2.16	2.2		-0.95	-1.94	0.69
AGI_MM_OLIGO_A_51_P355906	Kit oncogene	Kit	NM_021099	0	-1.12	0.97	0.45	1.21	0.65	0.53	-0.48	1.24	-3.34	1.02	0.89	-0.5	-0.57	-2.32	-3.64	-0.83	-3.02		-0.88	0.1	0.81
AGI_MM_OLIGO_A_51_P115441	Dihydropyrimidinase-like 3	Dpysl3	NM_009468	1.59	2.67	0.69	0.39	0.27	1.65	1.69	-0.39	0.75	1.48	-0.75	-1.11	3.23	-1.24	0.51	-1.89	-2.32	-0.27	-1.49	-1.59	-1.71	-1.32
AGI_MM_OLIGO_A_51_P358765	Secreted phosphoprotein 1	Spp1	NM_009263	-1	-1.72	2.44	1.19	2.35	-0.26	-1.18	-0.4	0.14	0.6	1.11	-1.6	-2.41	-2.09	1.36	-2.52	-1	1.24	2.91	1.09	-0.14	2.96
AGI_MM_OLIGO_A_51_P192031	Coxsackievirus and adenovirus receptor	Cxadr	NM_009988	0.25	-0.47	1.39	0.65	0.49	-0.52	-0.47	1.65	0.18	-4.06	-0.14	-0.32	1.4	0.14	-3.18	-5.01	1.06	-4.04	-0.2	0.66	-0.32	0.23
AGI_MM_OLIGO_A_51_P339796	Interleukin 1 receptor-like 1	Il1rl1	NM_010743	0.08	-0.5	-0.27	0.04	0.07	0.33	-0.04	-0.64	-0.37	4.46	0.1	-0.98	-0.57	-0.2	4.76	0.92	-0.86	3.85	-0.35	0.22	0.53	-0.19
AGI_MM_OLIGO_A_51_P223656	Laminin, beta 3	Lamb3	NM_008484	-0.59	-0.9	-0.15	0.79				1.49	1.82	-2.4	0.5	-1.74	2.52	2.23	0.15	-1.77		-1.6	1.86	-0.37	-0.49	1.74
AGI_MM_OLIGO_A_51_P381683	Apoptosis-associated tyrosine kinase	Aatk	NM_007377	-0.1	3.83	1.12	4.18	1.92	3.47	0.1	-0.69	0.78	-1.05	1.64	-0.71	-0.24	-1.12	-1.27	-1.23	-0.84	2.44	1.84	-0.21	-0.67	1.45
AGI_MM_OLIGO_A_51_P243513	RIKEN cDNA 4732474O15 gene	4732474O15Rik	XM_138397	-0.07	-1.64	-1.03	-0.46	-0.14	1.01	-0.91	1.08	0.43	0.81	1.92	1.42	-0.22	0.23	-4.45	-3.35	-0.88	-1.92	0.07	1.22	0.39	1.7
AGI_MM_OLIGO_A_51_P106779			NM_080285	1.3	1.43	-1.35	-0.47	0.16	0.73	0.64	0	-0.38	-3.21		1.59	1.26	-3.21	0	-3.49		-2.91	-2.53	3.2	-1.55	0
AGI_MM_OLIGO_A_51_P293938	RAS-like, family 11, member B	Rasl11b	AK004534		2.52	1.37	1.7	3.14	1.44	0.06	-1.62	-1.92	-1.67	0.16	0.7	-1.72	-2.87	0	-0.33	-0.89	-1.6	0.35	-0.07	0.11	-0.1
AGI_MM_OLIGO_A_51_P482503	Tumor protein D52-like 1	Tpd52l1	NM_009413	-0.48	1.56	-1.41	1.36	3.14	1.91	2.08	-1.56	-3.31	-3.72	-2.16	0	-2.29		-1.36	-4.48	0.74	-2.32	1.38	1.92	0.04	0.79
AGI_MM_OLIGO_A_51_P401907	Similar to RIKEN cDNA 2010005H15		AK089257		-0.57		-0.2	0.02	-0.52	-0.97	3.41	0.85	-0.08	-0.02	-1	-1.37	-0.86	1.2	-0.47	0.19	1.55	0.49	2.58	2.51	4.22
AGI_MM_OLIGO_A_51_P418820	Transcription factor AP-2, gamma	Tcfap2c	NM_009335	1.01	0.29	0.87	-0.26	0.4	-0.35	0.63	0.67	-1.65	-6.08	-1.69	1.06	0.41	1.01	-5.76	-3.74	-0.81	-4.5	0.13	0.37	-2.57	-0.13
AGI_MM_OLIGO_A_51_P268331	Ring finger protein 128	Rnf128	NM_023270	0.23	-0.54	-0.77	0.36	-0.45	0.79	0.3	0.86	-2.69	-2.92	1.21	-0.95	0.11	1.75	-2.38	-3.03	2.15	-1.69	0.19	-0.11	2.55	-0.2
AGI_MM_OLIGO_A_51_P501457	Membrane-spanning 4-domains, subfamily A, member 8A	Ms4a8a	NM_022430	2.52	-0.23	5.76	1.51	4.04	1.55	-0.38	-0.24	-0.34	-1.41	0.08	0.37	-1.03	-1.1	-1.19	-0.84	-0.29	0.27	6.22	5.56	-0.08	2.93
AGI_MM_OLIGO_A_51_P161812	Ectodysplasin-A receptor	Edar	NM_010100	2.5	0.09	0.17	-0.19	0.93	1.07	3.59	3.74	-0.03	-2.19	-1.22	1.5	2.73	1.14	-1.68	-1.66	-0.97	-0.88	-1.08	0.03	-0.7	-0.8
AGI_MM_OLIGO_A_51_P137708	Calmodulin-like 3	Calml3	NM_027416	2.83	-0.58	0.95	-0.15	1.4	-0.19	2.75	2.39	-0.68	-2.85	0.15	-1.09	0.99	1.18	-2.04	-1.89	-1.38	-1.9	0.58	0.83	-1.25	1.05
AGI_MM_OLIGO_A_51_P173043	Early growth response 2	Egr2	NM_010118	0.01	1.96	1.73	1	-0.01	1.8	3.18	0.53	0.11	-2.61	-1.42	0.77	0.62	-0.66	-2.6	-3.29	-3.02	-0.17	-0.02	-0.49	-2.76	0.45
AGI_MM_OLIGO_A_51_P358700	Olfactory receptor 1221	Olfr1221	NM_146902		-0.42		0.4	2.52	0.48	0.01	-0.33	0.18	-0.02	-0.3	0.27	-0.79	-0.67	-0.01	-0.3	-0.62	0.06	6.05	4.93	-0.15	1.05
AGI_MM_OLIGO_A_51_P136084	Solute carrier family 6 (neurotransmitter transporter), member 15	Slc6a15	NM_175328	0.91	3.48	-0.33	0.63	0.38	2.61	1.31	0.42	-1.68	-0.56	-0.05	-0.38	1.09		-1.5	-2.28	0	-1.75	-1.69	2.42	1.02	-0.15
AGI_MM_OLIGO_A_51_P455866	E74-like factor 5	Elf5	NM_010125	-2.39	-2.26	0.8	1.39	1.45	1.32	0.83	-0.65	0.02	-5.36	2.52	-0.02	-3.02	-0.67	-4.69		2.46	-3.07	1.35	0.67	-2.9
AGI_MM_OLIGO_A_51_P126702	DNA-damage-inducible transcript 4-like	Ddit4l	NM_030143	2	4.5	2.26	1.79	2.99	3.36	1.67	-1.38	-2.07	-1.57	-1.14	2.52	-1.51	-0.79	-0.38	-1.86		-1.87	0.6		-0.23	0.23
AGI_MM_OLIGO_A_51_P432641	Chemokine (C-X-C motif) ligand 10	Cxcl10	NM_021274	-0.49	-1.18	0.43	1.33	-0.88	-0.66	0	0.4	1.71	3.79	-2.25	-1.24	-2.38	-0.97	2.52		-0.04	2.47	-0.54	2.47	3.08	1.15
AGI_MM_OLIGO_A_51_P305547	Snail homolog 2 (Drosophila)	Snai2	NM_011415	0.52	1.5	-0.13	0.59	0.16	0.93	0.13	0.91	0.16	0.23	-2.85	-2.38	1.04	-0.93	0.8	-4.52	-5.32	-3.11	-4.28	-3.6	-2.5	-2.59
AGI_MM_OLIGO_A_51_P206203	MAS-related GPR, member F	Mrgprf	NM_145379		-0.06		0	0.1	-0.64	-1.22	-0.02	0.14	3.63	3.14	-0.62	-1.18	-1	2.29	-0.45	-1.15	3.93		0.14	0.25	1.23
AGI_MM_OLIGO_A_51_P433450	Keratin complex 1, acidic, gene 17	Krt1-17	NM_010663	1.15	0.14	2.36	0.77	0.07	-0.07	1.28	2.1	1.22	-2.44	-0.6	-1.09	0.88	1.3	-2.11	-1.36	-2.35	-2.02	-1.95	-1.49	-1.59	0.92
AGI_MM_OLIGO_A_51_P494430	Inhibitor of DNA binding 4	Idb4	NM_031166	2.22	2.63	1.1	0.65	-0.65	1.8	2.6	1.75	0.77	-5.19	-1.69	1.44	2.59	1.3	-3.08	-3.86	-3.95	-4.53	-4.07	-2.25	-3.67	-2.6
AGI_MM_OLIGO_A_51_P421559	B-box and SPRY domain containing	Bspry	NM_138653	-0.81	-3.32	-1.02	1.12	-0.8	0.22	0.37	0.81	0	-5.03	0.51	0.52	-0.83	-0.05	-5.01	-2.88	1.67	-3.07	0.21	0.08	0	1.13
AGI_MM_OLIGO_A_51_P246001	Carboxypeptidase E	Cpe	NM_013494	-1.87	-0.49	1.13	-0.94	-0.74	-0.89	-0.74	-0.12	0.51	1.59	1.94	-3.02	0.39	0.12	3.35	-1.57	-1.85	1.91	0.5	0.15	-2.55	1.78
AGI_MM_OLIGO_A_51_P481257	Transcription factor CP2-like 1	Tcfcp2l1	NM_023755	2.96	-1.19	-0.23	-0.55	-0.76	1.12	0.33	0.75	-0.54	-2.82	2.09	-1.23	1.76	1.88	-1.19	-2.31	-0.47	-1.63	0.84	0.23	1.69	2.46
AGI_MM_OLIGO_A_51_P353247			AK170453	1.2	-0.35	2.76	0.95	3.03	1.05	-0.96	0.28	0	-0.49	0	-0.36	-0.7	-1.76	-0.57	-0.36	-0.52	0.28	3.06	2.99	-0.13	3.17
AGI_MM_OLIGO_A_51_P333923	RIKEN cDNA 9030418M05 gene	9030418M05Rik	NM_133681		1.71		0.83	1.09	3.98	-1.44	-1.3	-3.08	-1.38	0.17	0.39	-1.5	-2.79			-0.75	0.29	0.15	-0.04	0.04	-0.2
AGI_MM_OLIGO_A_51_P315681	RIKEN cDNA C330012H03 gene	C330012H03Rik	NM_183029		-1.5		-1.54	-0.06	0.59	-1.49	-0.4	-1.57	3.6	0.52	-1.25	-1.04	2.28	4.5	1.65	-0.25	4.26	-0.05	1.88	0.05	2.85
AGI_MM_OLIGO_A_51_P459477	Procollagen, type XI, alpha 1	Col11a1	NM_007729	0.04	3.13	0.26	1.88	0.94	1.46	-1.32	-0.44	0.46	-0.04	2.99	-1.51	-0.67	0.48	0.22	-1.97	-1.66	-1.12	1.3	-0.57	-2.17	-1.48
AGI_MM_OLIGO_A_51_P255456	Cytochrome P450, family 1, subfamily b, polypeptide 1	Cyp1b1	NM_009994	-0.15	-2.57	0.14	0.08	0.98	0.78	1.9	1.08	0.43	-2.33	-2.55	-2.75	0.07	0.27	-0.09	-2.35	-4.32	-0.07	1.16	-1.27	-1.38	0.13
AGI_MM_OLIGO_A_51_P207591	Annexin A8	Anxa8	NM_013473	0.12	-0.68	1.39	-0.08	-1.05	0.62	0.08	1.56	-0.67	-2.26	2.44	-2.47	1.16	-1.57	1.75	-1.3	-2.42	1.4	-0.34	0.85	-1.99	2.46
AGI_MM_OLIGO_A_51_P301435	UDP-Gal:betaGlcNAc beta 1,3-galactosyltransferase, polypeptide 5	B3galt5	NM_033149		-0.48		1.45	0.48	0.56	-0.43	0.34	-1.17	-1.94	2.02	-0.77	-1.11	-0.66	-1.63	0.67	4.15	-0.87	2.91	1.13	-0.34	2.11
AGI_MM_OLIGO_A_51_P171883	Expressed sequence C77368	Palmd	NM_023245	0.26	-1.98	0.16	0.8	0.67	-0.17	0.71	0.09	-2.35	-1.55	0.84	-1.5	-0.91	2.76	-1.64	-3.88	1.2	-2.9	0.27	0.48	-3.43	-0.09
AGI_MM_OLIGO_A_51_P478774	ADP-ribosyltransferase 1	Art1	AK033068	0.11		3.44	0.4	1.99	-0.02	0.02	-0.7	0.2	-1.27	-0.82	1.03	-0.87	-1.29	-0.98	-0.97	-0.69	-0.55	5.06	5.2		0.94
AGI_MM_OLIGO_A_51_P258690	Scrapie responsive gene 1	Scrg1	NM_009136	-0.18	2.99		1.03	-1.01	0.86	1.04	-0.33	-0.99	-1.45	1.53	-0.99	0.86	-1.72	-0.96	0.18	-0.71	-1.29	3.78	2.31		1.49
AGI_MM_OLIGO_A_51_P434483	Hepsin	Hpn	NM_008281	-2.62	-1.73	1.03	-0.57	2.04	1.32	-1.56	-0.9	0.57	-3.77	0.59	-3.46	-0.95	1.24	-3.01	-3.06	1.18	-2.02	1.83	0.57	2.47	1.17
AGI_MM_OLIGO_A_51_P492366	Bone morphogenetic protein 7	Bmp7	NM_007557	0.9	1.1	-0.01	0.42	1.64	1.78	1.25	0.99	0.55	-5.81	-1.8	0.67	0.01	0.57	-3.15	-0.17	-4.54	-5.2	-4.09	-4.03	-3.47	-2.9
AGI_MM_OLIGO_A_51_P518001	CAMP responsive element binding protein 3-like 3	Creb3l3	NM_145365	-3.43	-1.57	-0.26	-2.49	-1.37	-2.03	-3.32	1.39	-0.17	1.03	2.41	1.56	0.2	-2.59	0.17	0.75	2.02	-2.33	0.87	1.72	-0.96	1.04
AGI_MM_OLIGO_A_51_P383369	Odd Oz/ten-m homolog 3 (Drosophila)	Odz3	NM_011857	-0.92	4.01	1.75	1.84	0.01	2.5	-1.02	-1.41	-1.49	1.6	-0.01	-1.7	0.03	1.16	3.27	-1.1	-1.45	0.85	-0.86	0.28	-0.91	-0.03
AGI_MM_OLIGO_A_51_P103237	Hormonally upregulated Neu-associated kinase	Hunk	NM_015755		3.12	1.22	1.98	1.13	2.02	2.02	2.25	-0.19	-4.83	-2.14	-0.04	1.64	-0.43	-1.33	0.24	0	-3.31	-2.84	0.45	-2.72	-0.45
AGI_MM_OLIGO_A_51_P445370	Serine (or cysteine) proteinase inhibitor, clade B, member 1b	Serpinb1b	NM_173052	0.65	2.32	-0.53	-0.15	0.85	-0.44	2.71	1.79	-0.21	0.15	-0.42	-2.31	2.69	-0.52	2.9	-0.72	-1.57	-0.33	0.99	-0.88	3.98	0.15
AGI_MM_OLIGO_A_51_P453635	Midkine	Mdk	NM_010784	-0.05	3.64	3.5	2.82	4.45	3.79	1.88	-0.99	3.25	-1.67	0.02	-0.96	-0.02	-0.19	3.68	-1.22	-0.08	-1.62	1.02	-0.73	-0.47	2.3
AGI_MM_OLIGO_A_51_P276264			NM_019866		-1.03		-0.44		-1.24	0.35	1.76	5.33	-0.18	0.68	-1.41	-0.64		-0.89	2.42	-1.2	1.81	2.62	-0.7	6.21	0.18
AGI_MM_OLIGO_A_51_P264695	Crystallin, mu	Crym	NM_016669	1.95	2.42	3.22	1.38	2.46	4.39	0.51	1.78	-0.56	-2.24	-0.71	-1.95	-1.58		2.17	-2.1	-1.5	-1.66	-0.51	-0.91	2.15
AGI_MM_OLIGO_A_51_P142258	RIKEN cDNA 1810019J16 gene	1810019J16Rik	NM_133707	0.58	-0.05	0.3	1.03	-0.48	1.08	0.12	0.85	0.03	-4.46	0.51	0.91	0.51	-0.12	-4.57	-3.41	-0.04	-3.37	-0.56	-0.12	-0.35	1.34
AGI_MM_OLIGO_A_51_P394115	Arylacetamide deacetylase (esterase)	Aadac	NM_023383		-0.88		-0.72	0.15	-0.43	2.11	3.24	3.76	-1.97	0.58	-0.37	2.7	-0.93	-0.32	-0.45	0	-0.25	0.22	1.13	0.87
AGI_MM_OLIGO_A_51_P490071	X-linked lymphocyte-regulated 3b	Xlr3b	NM_011727	0.64	-0.94		1.75		0.28	0.3	-0.7	2.97	-1.31	-0.37	-0.58	3.98		-1.35	2.72	0.64	-0.43	-0.05	-0.85	0.05
AGI_MM_OLIGO_A_51_P443443	RIKEN cDNA 5830417I10 gene	5830417I10Rik	AY040842		-4.26		-4.22	-3.75	-3.71		0.15	0.68	0.3	0.34	-0.11	-0.02	0	-0.41	0.46	0.8	0.37	-3.24	-1.85	0.01	0.25
AGI_MM_OLIGO_A_51_P489192	Periostin, osteoblast specific factor	Postn	NM_015784	-0.52	-1.36	0.98	-0.53	0.46	1.34	-0.41	-0.31	1.53	0.74	1.4	-1.66	-0.22	0.22	2.73	-2.41	-2.09	2.91	0.57	-1.91	-1.25	1.57
AGI_MM_OLIGO_A_51_P303160	Arginase 1, liver	Arg1	NM_007482		-1.81	-0.87	0.88	0.37	2.34	0.82	-0.72	-1.19	-0.98	-1.09	0	-0.04	3.04	-3.1	-1.87	0.01	1.13	0.44	2.39	-0.57	0.47
AGI_MM_OLIGO_A_51_P352296	Secreted frizzled-related sequence protein 1	Sfrp1	NM_013834	-0.38	-0.37	-0.63	-0.13	0.77	1.93	1.27	-0.61	-1.76	-3.36	-0.47	2.17	1.05	1.98	0.46	-2.75	-2.34	-2.98	0.38	0.13	0.15	1.08
AGI_MM_OLIGO_A_51_P246166	Extracellular proteinase inhibitor	Expi	NM_007969	0.62	-2.47	0.42	0.57	-0.29	0.07	-0.17	0.69	-0.01	-4.67	1.16	-0.02	0.01	-0.22	-5.77	-5.19	0.11	-3.08	0.71	-0.47	0.25	1.42
AGI_MM_OLIGO_A_51_P124535	Mesoderm specific transcript	Mest	NM_008590	1.26	3.62	0.7	1.21	0	1.05	1.48	0	0.44	0.73	2.58	-2.34	-0.24	-0.83	-0.75	-4.26	-4.09	3.44	-3.68	-2.62	-3.37	-2.76
AGI_MM_OLIGO_A_51_P482535	Unc-51 like kinase 1 (C. elegans)	Ulk1	NM_009469	1.36	-0.38	4.16	1.58	4.43	2.63	0.49	-0.3	-0.45	-1.17	-0.9	-0.6	-0.48		-0.34	-0.71		0.3	5.47	4.31
AGI_MM_OLIGO_A_51_P286780	Mus musculus, clone IMAGE:1244192, mRNA		BC028808	-0.04	-0.51	4.94	-0.04	1.78	-0.02	0.68	0.01	0.27	-0.33	-0.18	0.05	-0.49	-0.24	-0.13	0.14	-0.51	0.35	4.82	4.27	-0.55	2.35
AGI_MM_OLIGO_A_51_P384894	Stefin A1	Stfa1	NM_001001332	-1.68	-0.78	0.15	-0.4	0.39	-0.72	0.17	5.6	0.42	-0.93	-0.15	-0.87	-0.89	-0.41	0.71	-0.64	-0.3	1.14	0.81	2.27	2.24	4.57
AGI_MM_OLIGO_A_51_P225134			NM_001039545	3.86	-0.42		-0.45	6.3	-0.46	0.1	2.44	1.32	0.57	0.08	-0.77	0	-0.76	-0.43	1.89	-0.24	-0.42	0.07	-0.05	-0.31	1.25
AGI_MM_OLIGO_A_51_P248243	Nuclear factor, erythroid derived 2, like 3	Nfe2l3	NM_010903	-0.35	-2.16	0.62	0.79	-0.5	0.45	0.86	1.45	2.19	-4.22	2.6	-1.44	1.55	-0.67		-2.82	-1.42	-1.98	0.53	0	-0.93	0.72
AGI_MM_OLIGO_A_51_P281089	S100 calcium binding protein A6 (calcyclin)	S100a6	NM_011313	0.6	-0.59	-0.35	-0.59	-1.17	1.06	-0.44	-0.09	0.09	1.05	1.63	-2	-0.94	0.57	0.8	-4.34	-3.86	0.98	0.74	0.63	-2.49	0.28
AGI_MM_OLIGO_A_51_P270904	RIKEN cDNA 9930023K05 gene	9930023K05Rik	NM_172641	-0.15	-1.5		-0.34	-1.68	0	0.29	0.65	0.27	-3.22	0.82	-0.73	1.04	1.92	-4.47	-4.6	-0.92	-2.48	0.05	1.16	1.97	1.41
AGI_MM_OLIGO_A_51_P494342	RIKEN cDNA 2410004M13 gene	LOC406217	NM_212457	1.58	5.19	1.82	0.98	-0.04	1.87	0.1	-1.35	0.57	-1.38	-0.41	-0.81	0.04	-1.59	-0.82	-1.2	1.17	0.07	-0.63	-0.33	-0.59	0.76
AGI_MM_OLIGO_A_51_P265495	Lymphocyte antigen 6 complex, locus A	Ly6a	NM_010738	-0.98	0.59	-0.91	-0.34	0.79	2.49	-2.13	-0.81	-1.53	0.31	1.66	-2.21	-2.07	2.56	0	-1.33	-2	0.54		2.1	0.55	1.91
AGI_MM_OLIGO_A_51_P417720	Integrin, alpha 11	Itga11	NM_176922	0.64	-0.06	1.45	-0.33	1	0.13	0.08	-0.7	2.45	1.29	3.43	-1.27	-0.04	0.04	5.88	-0.58	-0.44	-0.21	-0.07	-0.61	-0.09	1.55
AGI_MM_OLIGO_A_51_P380078			ENSMUST00000076648	-1.4	0.92	0.09	1.92	1.46	1.51	0.07	-1.03	-0.35	-2.35	1.66	-1.78	-2.05	0.61	-3.06	-2.94	-0.78	-1.73	3.79	-0.07	4.1	1.03
AGI_MM_OLIGO_A_51_P257951	Resistin like alpha	Retnla	NM_020509		-0.67		0.74	3.04	0.55	-2.9	1.38	-1.44	-1.56	3.53	1.42	2.16	-2.4	-1.15	0	-1.54	-0.71	0.81	-0.15		0.33
AGI_MM_OLIGO_A_51_P225668	Midkine	Mdk	NM_010784	-0.29	2.95	3.09	2.48	3.83	2.23	1.65	-0.27	2.67	-1.64	0.27	-0.59	-0.5	-0.55	2.74	-0.63	-1.32	-1.46	0.37	-0.83	-0.68	2.51
AGI_MM_OLIGO_A_51_P383407	Aldehyde dehydrogenase family 1, subfamily A7	Aldh1a7	NM_011921	1.98	2.13		-0.21	-0.24	0.16	4.03	1.22	-1.25	-2.5	3.51	0.09	2.13	3.19	-1.87	-1.49		-0.09	-0.65	-0.61
AGI_MM_OLIGO_A_51_P374376			NM_146283	0.94	-0.47	3.57	0.19	0.72	-0.3	0.63	0.23	0.85	-0.41	-0.6	1.12	-0.82	-0.91	-0.19	-0.48	-1.01	-0.27	4.72	4.12	-0.41	0.32
AGI_MM_OLIGO_A_51_P124285	Naked cuticle 1 homolog (Drosophila)	Nkd1	NM_027280	2.34	1.37		-0.4	-1.65	-0.03	1.54	2.5	-2.66	-2.9	0.52	2.46	2.34	-1.77	0.03	1.54	-2.04	0.12	-1.45	-0.31		-0.32
AGI_MM_OLIGO_A_51_P409010	Cartilage oligomeric matrix protein	Comp	NM_016685		-0.29		-0.27	4.58	0.77	-0.37	-0.3	-1.09	1.17	0.75	-0.02		-0.22	2.03	-1	0.02	-0.48	3.26	2.22	0.02
AGI_MM_OLIGO_A_51_P474701	Fructose bisphosphatase 3	Fbp1	NM_019395	2.78	-1.2	1.17	-0.41	1.71	2.76	2.92	0.56	-1.05	-1.88	-0.61	-0.4	1.8	1.27	-0.96	2.22	0.11	-1.82	0.74	-0.55	-0.11	-0.8
AGI_MM_OLIGO_A_51_P358342	Procollagen, type XVII, alpha 1	Col17a1	NM_007732	0.55	0.63	0.29	0.93	1.78	1.31	2.55	1.2	-0.29	-2.84	-1.01	-2.15	1.86	0.7	-1.59	-1.74		-2.54	-2.36	-1.94	-1.19
AGI_MM_OLIGO_A_51_P484158	Six transmembrane epithelial antigen of the prostate	Steap	NM_027399		0.02		0.01	0.06	1.08	-1.64	-1.08	-1.93	3.27	-0.45	-2.08	-1.6	1.96	3.12		-1.47	2.19	-0.67	-0.98	0.87	0
AGI_MM_OLIGO_A_51_P326826	Melanoma antigen	Mela	NM_008581	4.36	0.36		4.55	4.39	2.71	2.5	-1.12	-0.35	-0.74	-0.05	0.05		3.91	0.17	-0.49		-0.92	-0.33	-0.87		-0.32
AGI_MM_OLIGO_A_51_P343689	Solute carrier family 14 (urea transporter), member 1	Slc14a1	NM_028122	3.25	-0.86		-0.61	-0.98	-0.07	0.84	-0.89	1.41	0.43	1.93	-1.65	-0.62	-0.92	2.76	-1.07		-0.01	0.07	0.27	4.47	0.01
AGI_MM_OLIGO_A_51_P392950	Sclerostin domain containing 1	Sostdc1	NM_025312	2.24	0.95	-2.06	-0.1	0.03	2.38	2.54	2.85	-0.28		2.42	-1.9	3.15	-0.03	-4.43	-4.52		-4.56	0.74	-2.97
AGI_MM_OLIGO_A_51_P345549	Naked cuticle 2 homolog (Drosophila)	Nkd2	NM_028186	0.11	-2.38	-0.51	-1.06	0.71	1.43	-0.07	0.21	1.14	-4.82	0.71	1.61	0.54	-1.33	-3.1	-4.75	-3.22	-4.09	0.07	1.38	-1.85	1.06
AGI_MM_OLIGO_A_51_P341738	Matrix metalloproteinase 2	Mmp2	NM_008610	0.28	-0.66	3.46	-0.4	1.41	-0.32	-0.11	-0.58	-0.44	2.08	0.73	0.11	-1.24	-0.82	3.78	-1.61	-1	2.43	4.61	3.74	-0.96	2.77
AGI_MM_OLIGO_A_51_P378870	RIKEN cDNA 1200009O22 gene	1200009O22Rik	AK051421	0.52	2.51	0.65	1.73	1.96	1.08	1.63	-1.37	0	-2.82	-1.85	-0.13	0.13	0.67	-0.82	-2.93	-2.77	0.65	-1.14	-2.12	-1.91
AGI_MM_OLIGO_A_51_P408653	RIKEN cDNA 9430059P22 gene	9430059P22Rik	NM_145463	0.55	-0.31	-0.38	0.98	2.38	1.23	2.18	0.14	-3.35	-4.37	0.69	1.07	-0.26	1.16	-2.9	-2.01	-1.23	-3.69	1.89	-0.14	-2.79	0.24
AGI_MM_OLIGO_A_51_P516870	Integral membrane protein 2A	Itm2a	NM_008409	0.77	1.5	-0.13	1.05	0.13	1.63	-2.19	-1.54	-1.97	3.04	2.29	-1.91	-1.08	-1.21	3.42	2.77	-1.76	2.01	-0.58	-1.17	-2.26	0.72
AGI_MM_OLIGO_A_51_P151152	Kallikrein 7 (chymotryptic, stratum corneum)	Klk7	NM_011872		0.19	3.27	0.57	0.8	-0.21	2.28	5.24	-1.09	-1.14	0.71	-0.49	-1	-0.12	1.35	-0.15		-1.38	0	-0.1		1.61
AGI_MM_OLIGO_A_51_P186856	Keratin complex 2, basic, gene 5	Krt2-5	NM_027011	3.39	2.89	2.49	3.52	2.08	1.9	2.79	3.65	-0.07	-0.99	-0.12	-0.72	1	1.84	-0.39	-0.28	-1.23	-1.35	-1.03	-1.17	-0.98	0.07
AGI_MM_OLIGO_A_51_P208083	S100 protein, beta polypeptide, neural	S100b	NM_009115	-0.08	-0.49	-0.61	-0.07	1.52	0.55	2.54	0.07	2.82	-2.48	3.43	0.44	-0.41	2.27	-0.4	-1.07	-1.42	-2	1.72	2.34	-0.86	0.75
AGI_MM_OLIGO_A_51_P356642	Keratin complex 1, acidic, gene 19	Krt1-19	NM_008471	-0.88	2.79	1.75	1.21	1.97	4.4	0	-1.29	-4.07	-1.03	2.65	-2.45	-0.6	1.96	-3.41	-3.61		-0.36	2.14	0.85	-0.26	1.17
AGI_MM_OLIGO_A_51_P331893	RIKEN cDNA 4933414I15 gene	4933414I15Rik	NM_028911		-2.47	-0.95	-4.04	-1.31	-1.86	-3.84	0.45	0.3	0	1.35	0.47	-0.51	-3.24	0.93	2.54	1.36	-0.12	0.6	1.88	-0.57	0.35
AGI_MM_OLIGO_A_51_P493987	Monooxygenase, DBH-like 1	Moxd1	NM_021509	1.77	2	0.02	1.02	2.21	1.18	2.36	2.47	-0.37	-0.25	0.93	-0.43	2.76	-0.02	0.88	-3.85	-3.01	-1.91	-2.31	-0.83	-3.33	-0.9
AGI_MM_OLIGO_A_51_P150879	RIKEN cDNA 2310061G07 gene	2310061G07Rik	NM_133743	-0.76	-0.84	0.08	0.29	2.31	0.58	2.06	1.91	-1.51	-2.98	0.16	-1.72	0	1.13	-2.53	-2.23	-1.95	-2.31	2.26	-0.54		0.77
AGI_MM_OLIGO_A_51_P432924	Expressed sequence AI788959	AI788959	NM_153598	-1.26	-0.03	2.62	-0.9	0.36	-1.91	-2.38	2.5	0.81	0	2.03	1.97	0.88	-0.35		1.61	1.39	-1.42	-1.4	-1.14	-1.26	1.28
AGI_MM_OLIGO_A_51_P291078	RIKEN cDNA 2310045A20 gene	2310045A20Rik	NM_172710	1.19	-1.54	0.17	0.1	-0.39	-0.98	0.39	1.17	0.8	-2.28	0.84	-0.92	2.75	1.33	-2.19	-2.61	-0.1	-1.78	-1.16	-0.93	3.23	0.95
AGI_MM_OLIGO_A_51_P332169	NHS-like 1	Nhsl1	NM_173390	1.22	1.32	1.34	0.27		0.06	0.72	0.9	1.51	-1.77	-1.2	0.26	1.52	-0.64	-3.2	-3.16	-0.46	-3.32	-2.19	-0.53	-2.9	0
AGI_MM_OLIGO_A_51_P334104	Decorin	Dcn	NM_007833	1.05	-0.64	-0.33	0.82	0.73	1.54	-1.2	0.47	-1.15	4.99	1.55	-0.6	-0.85	-1.26	5.55	0.54	-1.2	3.47	0.32	-0.98	-1.89	-0.48
AGI_MM_OLIGO_A_51_P301930	Leucine rich repeat containing 17	Lrrc17	BC030317	0.75	-0.6		-0.26	1.03	0.45	-0.97	0	-0.39	-0.23	2.51	-0.02	-0.61	0.36	7.32	-0.4	-1.04	3.85	0.3	0.18	-0.36	1.25
AGI_MM_OLIGO_A_51_P257419	LIM homeobox protein 2	Lhx2	NM_010710		-0.1		0.29	0.57	-0.73	-0.71	-0.12	0.1	-0.72	0.98	3.84	-0.69	-1.06	0.83	2.84	-1.03	2.62	-0.71	-0.29	2.63	2.27
AGI_MM_OLIGO_A_51_P171613	Wingless related MMTV integration site 10a	Wnt10a	NM_009518	0.01	-0.42	0	-0.17	0.36	-1.51	1.65	2.77	2.82	1.38	0.21	-1.89	3.12	1.07	-1.7	-1.37		2.9	-1.13	-1.06	-0.04	-1.01
AGI_MM_OLIGO_A_51_P210956	Vascular cell adhesion molecule 1	Vcam1	NM_011693	0.33	-0.67	-0.59	-0.57	-0.18	0	1.11	2.51	3.62	2.21	-0.31	-0.6	0.95	-1.42	1.59	1.24	-0.51	4.57		-0.28	2.08	-0.6
AGI_MM_OLIGO_A_51_P440743	Cadherin EGF LAG seven-pass G-type receptor 1	Celsr1	NM_009886	0.38	-1.28	0.47	-0.04	0.04	-0.63	0.22	1.92	0.98	-5.21	0.53	0.12	1.46	-0.31	-4.99	0.3	-1.25	-2.44	-1.04	-2.15	1.14	-0.38
AGI_MM_OLIGO_A_51_P461678			ENSMUST00000050104	1.28	-3.04	0.41	-0.38	-1.88	-1.06	0.66	0.74	2.24	0.28	2.1	-2.7	0.54	0.86	-1.14	-2.61	-2.16	-0.58	0.67	-0.28	-1.37	3.37
AGI_MM_OLIGO_A_51_P105078	S100 calcium binding protein A4	S100a4	NM_011311	-0.65	2.4	-0.71	-1.4	-0.33	-0.29	0.7	0.46	1.78	2.97	2.47	-0.8	0.29	1.31	2.25	-2.43	-1.57	2.37	0.78	-0.47	-0.94	-0.44
AGI_MM_OLIGO_A_51_P337230			NM_027864		2.15	0.77	0.63	-0.47	1.47	2.53	4.38	-1.49	-2.23		0.71	-0.9	-1.31	-1.59	-1.65	-0.96	-1.31			0.47	0.91
AGI_MM_OLIGO_A_51_P287069	Serine (or cysteine) proteinase inhibitor, clade H, member 1	Serpinh1	NM_009825	0.01	1.76	1.1	0.82	0.68	-0.01	-1.25	-0.22	0.56	0.57	0.68	-0.72	0.46	-1.52	1.09	-3.29	-0.95	0.03	-2.35	-2.46	-3.61	-2.41
AGI_MM_OLIGO_A_51_P508902	Retinol binding protein 7, cellular	Rbp7	NM_022020		-0.75		1.19	3.08	0.58	1.55	0.13	-2.5	-0.43	-1.42	0.54	-0.25	2.38	-1.78	-0.72	-1.55	-1.21	1.67	1.88		0
AGI_MM_OLIGO_A_51_P262759	Cyclin D1	Ccnd1	NM_007631	1.14	0.45	0.74	0.85	0.35	0.54	-0.01	0.01	-0.59	0.28	0.15	0.6	-0.91	-0.1	-2.52	-5.26	-3.36	0.79	-1.3	-0.92	-0.09	-2.24
AGI_MM_OLIGO_A_51_P399305	Tumor necrosis factor receptor superfamily, member 19	Tnfrsf19	NM_013869	4.01	3.57	-0.1	0	0.52	2.3	4.07	4.1	4.2	-3.65	0.2	0	2.31	-0.88	-2.3	-1.47	-0.43	-2.16		-1.11	3.82	-0.29
AGI_MM_OLIGO_A_51_P126198	Death-associated kinase 2	Dapk2	NM_010019	-0.36	-0.07	2.96	1.37	1.53	1.63	1.12	-0.78	-0.82	-0.79	2.41	-2.15	0.15	-1.5	-1.65	-0.97	-0.69	0.07	0.17	-0.48	4	2.59
AGI_MM_OLIGO_A_51_P200667	Calmin	Clmn	NM_053155	0.45	-0.92	0.25	-0.12	-0.17	-1.07	-1.1	-0.89	0.21	-3.85	1.02	0.88	0.13	1.3	-2.51	-3.71	0.63	-2.79	0.12	-0.38	0.44	1.32
AGI_MM_OLIGO_A_51_P239177	RIKEN cDNA 2210421G13 gene	2210421G13Rik	NM_175391		-1.52	0.42	2.49	1.93	1.19	1.42	2.27	-1.01	-0.04	2.69	-2	-2.28	-1.2	-1.26	-0.05	1.26	0.39		-0.09		0
AGI_MM_OLIGO_A_51_P309283	Sema domain, immunoglobulin domain (Ig), short basic domain, secreted, (semaphorin) 3B	Sema3b	NM_009153	1.06	1.49	0.69	0.65	1.71	1.1	1.45	1.32	0.69	-5.73	-2.71	1.41	1.24	-0.65	-3.43	-5.82	-2.62	-3.47	-2.37	-1.41	-2.53	-1.31
AGI_MM_OLIGO_A_51_P287198	Keratin complex 1, acidic, gene 23	Krt1-23	NM_033373	2.43	0.42	0.09	0.24	-1.63	0.27	0.95	-0.09	0.5	-4.86	1.78	-0.68	-0.25	1.26	-5.42	-5.09	-1.49	-4.37	0.23	1.07	-2.17	-2.21
AGI_MM_OLIGO_A_51_P151732	Plakophilin 1	Pkp1	NM_019645	0.03	-2.4	0.64	0.87	0.39	-0.53	0.47	1.1	-0.03	-3.62	0.54	-0.76	0.05	0.98	-2.4	-3.45	-3.64	-3	0.31	-0.67	-2.32	1.95
AGI_MM_OLIGO_A_51_P212308	Coxsackievirus and adenovirus receptor	Cxadr	NM_009988	-0.71	-2.53	-1.45	0.04	-2.25	0	0.16	2.33	0.92	-4.13	-0.06	-1.23	1.45	1.99	-2.31	-3.32	2.39	-2.88	0.91	1.01	2.12
AGI_MM_OLIGO_A_51_P423527	Amphiphysin	Amph	NM_175007	2.03	-0.31	4.37	1.57	2.67	1.86	-0.15	-0.06	0.77	-0.97	-0.18	0.06	-0.29	-0.78	-0.52	-0.5	-0.29	0.78	3.19	3.33	-0.18	4.11
AGI_MM_OLIGO_A_51_P477121	Phorbol-12-myristate-13-acetate-induced protein 1	Pmaip1	NM_021451	-0.53	-1.47	-1.03	0.49	-1.6	-0.41	0.41	1.31	2.28	-1.4	-0.64	-3.19	0.99	-1.13	0.49	-1.52	-0.83	1.14	1.76	1.05	3.52	1.98
AGI_MM_OLIGO_A_51_P210310			XM_977330	-0.06	-0.22	0.06	0.19	-0.06	-0.06	-0.06	-0.24	-0.55	1.08	0.06	-0.83	-0.27	-0.65	1.45	5.4	-0.45	1.71	3.99	0.76	0.45	0.7
